# Supplementary material for: Prediction of individualized therapeutic vulnerabilities in cancer from genomic profiles
Source: Bioinformatics. 2014 Mar 24;30(14):2051–9. doi: 10.1093/bioinformatics/btu164 (PMC4080742; doi:10.1093/bioinformatics/btu164)
Supplement: Supplementary Data [file supp_btu164_Statius_vulnerability_statistics.tsv]

# Statius results (2013/07/03): For more details, see http://cbio.mskcc.org/cancergenomics/statius/
Metabolic_reaction	Data_Source	Isoenzyme_Set	Deleted_Gene	Vul_Samples_All	Vul_Samples_Tumors	Vul_samples_CellLines	Drugs_of_Interest
glucuronyl-galactosyl-proteoglycan 4-alpha-N-acetylglucosaminyltransferase	KEGG Enzyme	EXTL3,EXTL2	EXTL3	220	173	47	Uridine-Diphosphate-N-Acetylgalactosamine;Uridine-Diphosphate-N-Acetylglucosamine
adenylyl-sulfate kinase	KEGG Enzyme	PAPSS1,PAPSS2	PAPSS2	115	97	18	Adenosine-5'-Phosphosulfate;Adenosine-5'-Diphosphate-2',3'-Vanadate
carnitine O-palmitoyltransferase	KEGG Enzyme	CPT1C,CPT1B,CPT2,CPT1A	CPT1B	100	90	10	Oxfenicine;Perhexiline;L-Carnitine;Perhexiline;Oxfenicine;L-Carnitine;Perhexiline
aspartate degradation II	HumanCyc	GOT2,GOT1,GOT1L1	GOT1L1	92	65	27	4'-Deoxy-4'-Acetylyamino-Pyridoxal-5'-Phosphate;Maleic Acid
diamine N-acetyltransferase	KEGG Enzyme	SAT1,SAT2	SAT2	92	48	44	Diminazene;N-ethyl-N-[3-(propylamino)propyl]propane-1,3-diamine
ethanol degradation IV	HumanCyc	TYRP1,CAT	TYRP1	83	12	71	Fomepizole
calcium transport I	HumanCyc	ATP2C2,ATP2C1	ATP2C2	77	57	20	Enflurane;Desflurane;Isoflurane;Halothane;Sevoflurane
methylglyoxal degradation III	HumanCyc	AKR1B10,AKR1B1,CYP2E1	CYP2E1	75	42	33	3,4-DIHYDRO-4-OXO-3-((5-TRIFLUOROMETHYL-2-BENZOTHIAZOLYL)METHYL)-1-PHTHALAZINE ACETIC ACID;Tolrestat;{[5-(5-NITRO-2-FURYL)-1,3,4-OXADIAZOL-2-YL]THIO}ACETIC ACID;N-Acetylalanine;Hydroxydimethylarsine Oxide;3,4-DIHYDRO-4-OXO-3-((5-TRIFLUOROMETHYL-2-BENZOTHIAZOLYL)METHYL)-1-PHTHALAZINE ACETIC ACID;Alpha-D-Glucose-6-Phosphate;6-[(5-CHLORO-3-METHYL-1-BENZOFURAN-2-YL)SULFONYL]PYRIDAZIN-3(2H)-ONE;{3-[(4…
HDL-mediated lipid transport	Reactome	A2M,BMP1	BMP1	70	68	2	Becaplermin
adenine and adenosine salvage III	HumanCyc	ADAT3,ADA	ADAT3	66	53	13	FR230513;6-Hydroxy-1,6-Dihydro Purine Nucleoside;Pentostatin;FR117016;1-{(1R,2S)-2-HYDROXY-1-[2-(2-NAPHTHYLOXY)ETHYL]PROPYL}-1H-IMIDAZONE-4-CARBOXAMIDE;1-((1R,2S)-1-{2-[2-(4-CHLOROPHENYL)-1,3-BENZOXAZOL-7-YL]ETHYL}-2-HYDROXYPROPYL)-1H-IMIDAZOLE-4-CARBOXAMIDE;Purine Riboside;FR221647;FR239087;(2S,3R)-3-(6-amino-9H-purin-9-yl)nonan-2-ol;6-Hydroxy-7,8-Dihydro Purine Nucleoside;1-((1R)-1-(HYDROXYMETH…
alpha-amylase	KEGG Enzyme	AMY2B,AMY1C,AMY2A,AMY1B,AMY1A	AMY1C	62	1	61	Acarbose;N-[4-Hydroxymethyl-Cyclohexan-6-Yl-1,2,3-Triol]-4,6-Dideoxy-4-Aminoglucopyranoside;Amylotriose;5-Hydroxymethyl-Chonduritol;4-Methylthio-Alpha-D-Mannose;1,4-Dithio-Alpha-D-Mannose;Maltose;P-Nitrophenol;Acarbose;6-Deoxy-Alpha-D-Glucose;Acarbose Derived Hexasaccharide;N-[4-Hydroxymethyl-Cyclohexan-6-Yl-1,2,3-Triol]-4,6-Dideoxy-4-Aminoglucopyranoside;4-O-(4,6-Dideoxy-4-{[4,5,6-Trihydroxy-3-(…
alpha-amylase	KEGG Enzyme	AMY2B,AMY1C,AMY2A,AMY1B,AMY1A	AMY1B	62	1	61	Acarbose;N-[4-Hydroxymethyl-Cyclohexan-6-Yl-1,2,3-Triol]-4,6-Dideoxy-4-Aminoglucopyranoside;Amylotriose;5-Hydroxymethyl-Chonduritol;4-Methylthio-Alpha-D-Mannose;1,4-Dithio-Alpha-D-Mannose;Maltose;P-Nitrophenol;Acarbose;6-Deoxy-Alpha-D-Glucose;Acarbose Derived Hexasaccharide;N-[4-Hydroxymethyl-Cyclohexan-6-Yl-1,2,3-Triol]-4,6-Dideoxy-4-Aminoglucopyranoside;4-O-(4,6-Dideoxy-4-{[4,5,6-Trihydroxy-3-(…
alpha-amylase	KEGG Enzyme	AMY2B,AMY1C,AMY2A,AMY1B,AMY1A	AMY1A	62	1	61	Acarbose;N-[4-Hydroxymethyl-Cyclohexan-6-Yl-1,2,3-Triol]-4,6-Dideoxy-4-Aminoglucopyranoside;Amylotriose;5-Hydroxymethyl-Chonduritol;4-Methylthio-Alpha-D-Mannose;1,4-Dithio-Alpha-D-Mannose;Maltose;P-Nitrophenol;Acarbose;6-Deoxy-Alpha-D-Glucose;Acarbose Derived Hexasaccharide;N-[4-Hydroxymethyl-Cyclohexan-6-Yl-1,2,3-Triol]-4,6-Dideoxy-4-Aminoglucopyranoside;4-O-(4,6-Dideoxy-4-{[4,5,6-Trihydroxy-3-(…
acetyl-CoA C-acetyltransferase	KEGG Enzyme	ACAT2,ACAT1	ACAT2	62	39	23	Sulfasalazine
protein geranylgeranyltransferase type I	KEGG Enzyme	FNTA,PGGT1B	PGGT1B	62	47	15	2-CHLORO-5-(3-CHLORO-PHENYL)-6-[(4-CYANO-PHENYL)-(3-METHYL-3H-IMIDAZOL-4-YL)- METHOXYMETHYL]-NICOTINONITRILE;ALPHA-HYDROXYFARNESYLPHOSPHONIC ACID;(20S)-19,20,22,23-TETRAHYDRO-19-OXO-5H,21H-18,20-ETHANO-12,14-ETHENO-6,10-METHENOBENZ[D]IMIDAZO[4,3-L][1,6,9,13]OXATRIAZACYCLONOADECOSINE-9-CARBONITRILE;FTI-277;(20S)-19,20,21,22-TETRAHYDRO-19-OXO-5H-18,20-ETHANO-12,14-ETHENO-6,10-METHENO-18H-BENZ[D]IMI…
putrescine degradation III	HumanCyc	ALDH2,ALDH3A2	ALDH3A2	58	30	28	Disulfiram;Cyanamide;Daidzin;Crotonaldehyde;Guanidine
formate---tetrahydrofolate ligase	KEGG Enzyme	MTHFD1,MTHFD1L	MTHFD1L	58	34	24	LY374571;LY249543
glycogenin glucosyltransferase	KEGG Enzyme	GYG2,GYG1	GYG2	58	58	0	Uridine-5'-Monophosphate Glucopyranosyl-Monophosphateester
acetyl-CoA C-acetyltransferase	KEGG Enzyme	ACAT2,ACAT1	ACAT1	58	36	22	Pyripyropene A;S-Hydroxycysteine
phosphopyruvate hydratase	KEGG Enzyme	ENO2,ENO3,ENO1	ENO1	55	37	18	Phosphonoacetohydroxamate;2-Phosphoglycolic Acid;2-Phospho-D-Glyceric Acid;Phosphonoacetohydroxamic Acid;2-Phosphoglycolic Acid;Phosphoenolpyruvate
dihydrofolate reductase	KEGG Enzyme	DHFR,DHFRL1	DHFR	52	47	5	5-Phenylsulfanyl-2,4-Quinazolinediamine;5-Chloryl-2,4,6-Quinazolinetriamine;7-(1-ETHYL-PROPYL)-7H-PYRROLO-[3,2-F]QUINAZOLINE-1,3-DIAMINE;5-[(4-Methylphenyl)Sulfanyl]-2,4-Quinazolinediamine;Edatrexate;7-[2-METHOXY-1-(METHOXYMETHYL)ETHYL]-7H-PYRROLO[3,2-F] QUINAZOLINE-1,3-DIAMINE;Methotrexate;5-[4-Tert-Butylphenylsulfanyl]-2,4-Quinazolinediamine;Trimetrexate;5-(4-Morpholin-4-Yl-Phenylsulfanyl)-2,4-…
thymidine kinase	KEGG Enzyme	TK2,TK1	TK2	50	42	8	Valaciclovir;Acyclovir sodium;Thymidine-5'-Triphosphate;Dithioerythritol;Aciclovir
DNA topoisomerase (ATP-hydrolysing)	KEGG Enzyme	TOP2B,TOP2A	TOP2B	47	33	14	Ledoxantrone;Pirarubicin;Daunorubicin;PODOFILOX;Idronoxil;Crisnatol;Fleroxacin;Valrubicin;Amrubicin;Amsacrine;Amonafide;Epirubicin;Doxorubicin;Teniposide;Idarubicin;Aclarubicin;Berubicin;Lucanthone;Vosaroxin;Mitoxantrone;Sedoxantrone;Sobuzoxane;Etoposide;Dexrazoxane
Tetrahydrobiopterin (BH4) synthesis, recycling, salvage and regulation	Reactome	GCHFR,GCH1	GCHFR	46	41	5	Guanine
phosphatidylinositol-4,5-bisphosphate 3-kinase	KEGG Enzyme	PIK3CG,PIK3CB,PIK3CD,PIK3CA	PIK3CD	44	28	16	2-((9H-PURIN-6-YLTHIO)METHYL)-5-CHLORO-3-(2-METHOXYPHENYL)QUINAZOLIN-4(3H)-ONE;2-(4-Morpholinyl)-8-Phenyl-4h-1-Benzopyran-4-One;Pictilisib;3-[4-AMINO-1-(1-METHYLETHYL)-1H-PYRAZOLO[3,4-D]PYRIMIDIN-3-YL]PHENOL;5,5-dimethyl-2-morpholin-4-yl-5,6-dihydro-1,3-benzothiazol-7(4H)-one;(1S,6BR,9AS,11R,11BR)-9A,11B-DIMETHYL-1-[(METHYLOXY)METHYL]-3,6,9-TRIOXO-1,6,6B,7,8,9,9A,10,11,11B-DECAHYDRO-3H-FURO[4,3,2…
[pyruvate dehydrogenase (acetyl-transferring)] kinase	KEGG Enzyme	PDK1,PDK2,PDK3,PDK4	PDK3	44	44	0	4-[(3-CHLORO-4-{[(2R)-3,3,3-TRIFLUORO-2-HYDROXY-2-METHYLPROPANOYL]AMINO}PHENYL)SULFONYL]-N,N-DIMETHYLBENZAMIDE;BX-795;Dichloroacetic Acid;OSU-03012;4-({(2R,5S)-2,5-DIMETHYL-4-[(2R)-3,3,3-TRIFLUORO-2-HYDROXY-2-METHYLPROPANOYL]PIPERAZIN-1-YL}CARBONYL)BENZONITRILE;(N-{4-[(ETHYLANILINO)SULFONYL]-2-METHYLPHENYL}-3,3,3-TRIFLUORO-2-HYDROXY-2-METHYLPROPANAMIDE;N-(2-AMINOETHYL)-2-{3-CHLORO-4-[(4-ISOPROPYL…
DNA ligase (ATP)	KEGG Enzyme	LIG1,LIG3,LIG4	LIG4	43	17	26	Bleomycin;Bleomycin
HDL-mediated lipid transport	Reactome	APOA1,ABCA1	APOA1	43	30	13	Glyburide;Probucol
Reversible Hydration of Carbon Dioxide	Reactome	CA5A,CA5B	CA5B	41	41	0	Brinzolamide;Zonisamide;4-Methylimidazole
aconitate hydratase	KEGG Enzyme	ACO2,ACO1	ACO1	40	26	14	Tricarballylic Acid;Alpha-Methylisocitric Acid;Aconitate Ion;4-Hydroxy-Aconitate Ion;Isocitric Acid
CTP synthase	KEGG Enzyme	CTPS1,CTPS2	CTPS2	40	40	0	L-Glutamine
superoxide dismutase	KEGG Enzyme	SOD1,SOD3,SOD2	SOD2	37	24	13	Pyrimethamine;S-Oxy Cysteine;LCS-1;ATN-224
glycylpeptide N-tetradecanoyltransferase	KEGG Enzyme	NMT2,NMT1	NMT2	37	8	29	(1-Methyl-1h-Imidazol-2-Yl)-(3-Methyl-4-{3-[(Pyridin-3-Ylmethyl)-Amino]-Propoxy}-Benzofuran-2-Yl)-Methanone
acyl-CoA oxidase	KEGG Enzyme	ACOX1,ACOX3	ACOX3	37	19	18	(3R)-3-HYDROXYDODECANOIC ACID
alpha-amylase	KEGG Enzyme	AMY2B,AMY1C,AMY2A,AMY1B,AMY1A	AMY2A	36	1	35	Acarbose;N-[4-Hydroxymethyl-Cyclohexan-6-Yl-1,2,3-Triol]-4,6-Dideoxy-4-Aminoglucopyranoside;Amylotriose;5-Hydroxymethyl-Chonduritol;4-Methylthio-Alpha-D-Mannose;1,4-Dithio-Alpha-D-Mannose;Maltose;P-Nitrophenol;5-Hydroxymethyl-Chonduritol;4,6-Dideoxy-4-Amino-Alpha-D-Glucose;Tris(Hydroxyethyl)Aminomethane
propionyl-CoA carboxylase	KEGG Enzyme	PCCB,PCCA	PCCA	36	7	29	L-Valine
aspartate transaminase	KEGG Enzyme	GOT2,GOT1	GOT2	35	25	10	Maleic Acid
malate dehydrogenase (oxaloacetate-decarboxylating) (NADP+)	KEGG Enzyme	ME1,ME3	ME1	34	19	15	Tartronate
IkappaB kinase	KEGG Enzyme	IKBKE,TBK1,IKBKB,CHUK	CHUK	34	25	9	KIN001-135;BX-795;Auranofin;Sulfasalazine;Mesalazine;Arsenic trioxide
superoxide dismutase	KEGG Enzyme	SOD1,SOD3,SOD2	SOD3	33	18	15	Pyrimethamine;S-Oxy Cysteine;LCS-1;ATN-224;3-Fluorotyrosine;Benzylsulfinic Acid
galactosylgalactosylxylosylprotein 3-beta-glucuronosyltransferase	KEGG Enzyme	B3GAT2,B3GAT1,B3GAT3	B3GAT2	33	22	11	D-tartaric acid;Udp-Glucuronic Acid
hydroxymethylglutaryl-CoA synthase	KEGG Enzyme	HMGCS2,HMGCS1	HMGCS2	32	25	7	(3R,5S,7R,12S,13R)-13-FORMYL-12,14-DIHYDROXY-3,5,7-TRIMETHYLTETRADECANOIC ACID
Import of palmitoyl-CoA into the mitochondrial matrix	Reactome	CPT1B,CPT1A	CPT1B	32	11	21	Oxfenicine;L-Carnitine;Perhexiline
tryptophan---tRNA ligase	KEGG Enzyme	WARS,WARS2	WARS2	32	26	6	Tryptophanyl-5'amp;L-Tryptophan;L-Tryptophanamide
fatty acid biosynthesis initiation II	HumanCyc	FASN,OXSM	OXSM	32	32	0	Orlistat;Cerulenin
aspartate transaminase	KEGG Enzyme	GOT2,GOT1	GOT1	31	20	11	4'-Deoxy-4'-Acetylyamino-Pyridoxal-5'-Phosphate
trypsin	KEGG Enzyme	PRSS2,PRSS3,PRSS1	PRSS2	31	4	27	Guanidine-3-Propanol;4-(Hydroxymethyl)Benzamidine;[3-(1,3,2-Dioxaborolan-2-Yloxy)Propyl]Guanidine;1,3,2-Dioxaborolan-2-Ol;4-(1,3,2-Dioxaborolan-2-Yloxy)Butan-1-Aminium;[4-(1,3,2-Dioxaborolan-2-Yloxy)Methyl]Benzamidine;4-Hydroxybutan-1-Aminium;CRA_17312;1-(4-Tert-Butylcarbamoyl-Piperazine-1-Carbonyl)-3-(3-Guanidino-Propyl)-4-Oxo-Azetidine-2-Carboxylic Acid;(S)-N-(4-carbamimidoylbenzyl)-1-(2-(cyclo…
3-hydroxyacyl-CoA dehydrogenase	KEGG Enzyme	HSD17B10,EHHADH,HSD17B4,HADH	HSD17B4	30	30	0	1-Azepan-1-Yl-2-Phenyl-2-(4-Thioxo-1,4-Dihydro-Pyrazolo[3,4-D]Pyrimidin-5-Yl)Ethanone Adduct;Acetoacetyl-Coenzyme A;3-Hydroxybutyryl-Coenzyme A
trypsin	KEGG Enzyme	PRSS2,PRSS3,PRSS1	PRSS1	29	4	25	O-Benzylsulfonyl-Serine;2-Phenylethylamine;Monoisopropylphosphorylserine;Phosphorylisopropane;Benzylamine;3-Phenylpropylamine;Guanidine-3-Propanol;4-(Hydroxymethyl)Benzamidine;[3-(1,3,2-Dioxaborolan-2-Yloxy)Propyl]Guanidine;1,3,2-Dioxaborolan-2-Ol;4-(1,3,2-Dioxaborolan-2-Yloxy)Butan-1-Aminium;[4-(1,3,2-Dioxaborolan-2-Yloxy)Methyl]Benzamidine;4-Hydroxybutan-1-Aminium
Chylomicron-mediated lipid transport	Reactome	P4HB,MTTP	MTTP	28	18	10	Ribostamycin
succinate dehydrogenase (ubiquinone)	KEGG Enzyme	SDHA,SDHB	SDHB	28	20	8	Carboxin;UBIQUINONE-1;Thenoyltrifluoroacetone
nitric-oxide synthase (NADPH dependent)	KEGG Enzyme	NOS1,NOS3,NOS2	NOS3	28	21	7	5-N-Allyl-Arginine;N-Butyl-N'-Hydroxyguanidine;N-Omega-Hydroxy-L-Arginine;N-{(4s)-4-Amino-5-[(2-Aminoethyl)Amino]Pentyl}-N'-Nitroguanidine;L-N(Omega)-Nitroarginine-2,4-L-Diaminobutyric Amide;(6r,1'r,2's)-5,6,7,8 Tetrahydrobiopterin;N-{(3S,4S)-4-[(6-AMINO-4-METHYLPYRIDIN-2-YL)METHYL]PYRROLIDIN-3-YL}-N'-(4-CHLOROBENZYL)ETHANE-1,2-DIAMINE;N-Isopropyl-N'-Hydroxyguanidine;Nitroarginine;N-(4-(2-((3-Chl…
Regulation of Insulin Secretion	Reactome	SLC25A4,SLC25A5,SLC25A6	SLC25A6	27	27	0	Clodronate;Di-Stearoyl-3-Sn-Phosphatidylcholine;Carboxyatractyloside;[3-(Dodecanoylamino)Propyl](Hydroxy)Dimethylammonium;Cardiolipin;Clodronate
Inhibition of Insulin Secretion by Adrenaline/Noradrenaline	Reactome	ADRA2A,ADRA2C	ADRA2C	26	23	3	Aptazapine;Oxedrine;Dihydroergotoxine;Olanzapine;Pramipexole;Lofexidine;Apomorphine;Guanabenz;Doxercalciferol;Guanfacine;Dipivefrin;Ergot alkaloids;Fenoldopam;Atipamezole;Phenylpropanolamine;Dexmedetomidine;Tizanidine;Epinephrine;Methylergonovine;Guanadrel Sulfate;Fluparoxan;Bromocriptine;Piribedil;Risperidone;Xylometazoline;Dapiprazole;Detomidine;Quetiapine;Methamphetamine;Methotrimeprazine;Amit…
Glycosphingolipid metabolism	Reactome	PSAP,GBA	PSAP	26	18	8	Myo-Inositol;2-(Acetylamino)-2-Deoxy-a-D-Glucopyranose;(2R,3R,4R,5S)-2-(HYDROXYMETHYL)-1-NONYLPIPERIDINE-3,4,5-TRIOL
Vitamin B1 (thiamin) metabolism	Reactome	SLC19A3,SLC19A2	SLC19A3	26	22	4	Thiamine
Androgen biosynthesis	Reactome	CYP17A1,POMC	CYP17A1	25	24	1	Loperamide;Dihydromorphine
ferroxidase	KEGG Enzyme	FTMT,CP,FTH1	FTMT	25	7	18	Drotrecogin alfa;Iron Dextran
Androgen biosynthesis	Reactome	HSD3B2,HSD3B1,POMC	HSD3B2	25	25	0	4-Androstenedione;Trilostane;Loperamide;Dihydromorphine
Androgen biosynthesis	Reactome	HSD3B2,HSD3B1,POMC	HSD3B1	25	25	0	Trilostane;Loperamide;Dihydromorphine
glucosamine-6-phosphate deaminase	KEGG Enzyme	GNPDA1,GNPDA2	GNPDA2	24	14	10	2-Deoxy-2-Amino Glucitol-6-Phosphate;16g
phosphoglucomutase	KEGG Enzyme	PGM2,PGM1	PGM2	24	13	11	Alpha-D-Glucose 1,6-Bisphosphate;Alpha-D-Glucose-1-Phosphate-6-Vanadate
DNA topoisomerase (ATP-hydrolysing)	KEGG Enzyme	TOP2B,TOP2A	TOP2A	23	16	7	Ledoxantrone;Daunorubicin;Pirarubicin;Idronoxil;Crisnatol;3'-THIO-THYMIDINE-5'-PHOSPHATE;Amrubicin;Amsacrine;Amonafide;Epirubicin;Doxorubicin;Teniposide;Idarubicin;Aclarubicin;Berubicin;Lucanthone;Vosaroxin;Mitoxantrone;Sedoxantrone;Sobuzoxane;Etoposide;Dexrazoxane
Pyruvate metabolism	Reactome	LDHB,LDHA	LDHB	22	13	9	Nicotinamide;Etheno-Nad;FX11;Oxamic Acid
glycylpeptide N-tetradecanoyltransferase	KEGG Enzyme	NMT2,NMT1	NMT1	22	14	8	1-(CYCLOHEXYLAMINO)-3-(6-METHYL-3,4-DIHYDRO-1H-CARBAZOL-9(2H)-YL)PROPAN-2-OL;(Z)-3-BENZYL-5-(2-HYDROXY-3-NITROBENZYLIDENE)-2-THIOXOTHIAZOLIDIN-4-ONE;S-(2-Oxo)Pentadecylcoa;Myristoyl-Coa
uridine kinase	KEGG Enzyme	UCKL1,UCK1,UCK2	UCK1	21	19	2	Alpha-Phosphoribosylpyrophosphoric Acid;Uracil;Uridine-5'-Monophosphate;Uridine 5'-Triphosphate;Cytidine-5'-Triphosphate;Cytidine;Cytidine-5'-Monophosphate
Synthesis and interconversion of nucleotide di- and triphosphates	Reactome	RRM2,RRM1	RRM1	21	9	12	Cladribine;Hydroxyurea;Gallium nitrate
mannosyl-oligosaccharide 1,2-alpha-mannosidase	KEGG Enzyme	MAN1A2,MAN1B1,MAN1A1,MAN1C1	MAN1A1	21	21	0	1,4-Butanediol;Methyl-2-S-(Alpha-D-Mannopyranosyl)-2-Thio-Alpha-D-Mannopyranoside;Kifunensine;1-Deoxynojirimycin
15-oxoprostaglandin 13-oxidase	KEGG Enzyme	PTGR1,PTGR2	PTGR2	20	16	4	Para-Coumaric Acid;(5E,13E)-11-HYDROXY-9,15-DIOXOPROSTA-5,13-DIEN-1-OIC ACID
H+/K+-exchanging ATPase	KEGG Enzyme	ATP4A,ATP4B,ATP12A	ATP12A	20	19	1	Esomeprazole;Omeprazol;Pantoprazole;Leminoprazole;Omeprazole;Picoprazole;Lansoprazole;Rabeprazole;Tenatoprazole;Timoprazole;Omeprazol;Esomeprazole;Pantoprazole;Leminoprazole;Picoprazole;Lansoprazole;Rabeprazole;Tenatoprazole;Timoprazole
UMP/CMP kinase	KEGG Enzyme	CMPK1,CMPK2	CMPK2	20	14	6	P1-(Adenosine-5'-P5-(Uridine-5')Pentaphosphate;Cytidine-5'-Monophosphate;Gemcitabine
peptide-aspartate beta-dioxygenase	KEGG Enzyme	HIF1AN,ASPH	ASPH	20	7	13	D-tartaric acid;N-(CARBOXYCARBONYL)-D-PHENYLALANINE
IMP dehydrogenase	KEGG Enzyme	IMPDH1,IMPDH2	IMPDH1	19	7	12	Mycophenolic acid;6-Chloropurine Riboside, 5'-Monophosphate;Ribavirin Monophosphate;Inosinic Acid;Mizoribine;Mycophenolate mofetil;Selenazole-4-Carboxyamide-Adenine Dinucleotide;Merimepodib
mannosyl-oligosaccharide 1,2-alpha-mannosidase	KEGG Enzyme	MAN1A2,MAN1B1,MAN1A1,MAN1C1	MAN1A2	19	18	1	1,4-Butanediol;Methyl-2-S-(Alpha-D-Mannopyranosyl)-2-Thio-Alpha-D-Mannopyranoside;Kifunensine;1-Deoxynojirimycin
sterol esterase	KEGG Enzyme	CEL,LIPA	LIPA	19	10	9	Taurocholic Acid
branched-chain-amino-acid transaminase	KEGG Enzyme	BCAT1,BCAT2	BCAT1	18	3	15	N-[O-Phosphono-Pyridoxyl]-Isoleucine;Alpha-ketoisovalerate;Pyridoxamine-5'-Phosphate
polo kinase	KEGG Enzyme	PLK4,PLK3,PLK2,PLK1	PLK4	18	13	5	BI-2536;BI-2536;BI-D1870;1-[5-methyl-2-(trifluoromethyl)furan-3-yl]-3-[(2Z)-5-(2-{[6-(1H-1,2,4-triazol-3-ylamino)pyrimidin-4-yl]amino}ethyl)-1,3-thiazol-2(3H)-ylidene]urea;Volasertib;3-[3-chloro-5-(5-{[(1S)-1-phenylethyl]amino}isoxazolo[5,4-c]pyridin-3-yl)phenyl]propan-1-ol;4-(4-METHYLPIPERAZIN-1-YL)-N-[5-(2-THIENYLACETYL)-1,5-DIHYDROPYRROLO[3,4-C]PYRAZOL-3-YL]BENZAMIDE;Rigosertib;BI-2536;(1S,6BR…
protein farnesyltransferase	KEGG Enzyme	FNTB,FNTA	FNTB	17	13	4	2-CHLORO-5-(3-CHLORO-PHENYL)-6-[(4-CYANO-PHENYL)-(3-METHYL-3H-IMIDAZOL-4-YL)- METHOXYMETHYL]-NICOTINONITRILE;ALPHA-HYDROXYFARNESYLPHOSPHONIC ACID;(20S)-19,20,22,23-TETRAHYDRO-19-OXO-5H,21H-18,20-ETHANO-12,14-ETHENO-6,10-METHENOBENZ[D]IMIDAZO[4,3-L][1,6,9,13]OXATRIAZACYCLONOADECOSINE-9-CARBONITRILE;FTI-277;(20S)-19,20,21,22-TETRAHYDRO-19-OXO-5H-18,20-ETHANO-12,14-ETHENO-6,10-METHENO-18H-BENZ[D]IMI…
inositol-phosphate phosphatase	KEGG Enzyme	IMPAD1,IMPA2,IMPA1	IMPAD1	17	7	10	Lithium;L-Myo-Inositol-1-Phosphate;Lithium
prostaglandin-D synthase	KEGG Enzyme	PTGDS,HPGDS	PTGDS	17	16	1	2-(2f-Benzothiazolyl)-5-Styryl-3-(4f-Phthalhydrazidyl)Tetrazolium Chloride;PHENYL-5-(1H-PYRAZOL-3-YL)-1,3-THIAZOLE;4-(BENZHYDRYLOXY)-1-[3-(1H-TETRAAZOL-5-YL)PROPYL]PIPERIDINE;nocodazole;1-PHENYL-1H-PYRAZOLE-4-CARBOXYLIC ACID;2-{[(2E)-3-(3,4-dimethoxyphenyl)prop-2-enoyl]amino}benzoic acid;3-phenyl-5-(1H-pyrazol-3-yl)isoxazole;3-(4-nitrophenyl)-1H-pyrazole;4-{[4-(4-fluoro-3-methylphenyl)-1,3-thiazo…
Thyroxine biosynthesis	Reactome	CGA,TPO,TSHB	TSHB	17	16	1	Methimazole;Propylthiouracil;Methylthiouracil;Dextrothyroxine;Carbimazole;Benzylthiouracil
threonine---tRNA ligase	KEGG Enzyme	TARS,TARS2,TARSL2	TARSL2	16	9	7	L-Threonine;L-Threonine
dihydrofolate reductase	KEGG Enzyme	DHFR,DHFRL1	DHFRL1	16	8	8	Pyrimethamine;5-[(3R)-3-(5-methoxy-2',6'-dimethylbiphenyl-3-yl)but-1-yn-1-yl]-6-methylpyrimidine-2,4-diamine;5-[(3R)-3-(5-methoxy-4'-methylbiphenyl-3-yl)but-1-yn-1-yl]-6-methylpyrimidine-2,4-diamine;Sri-9439;Biopterin;N6-(2,5-Dimethoxy-Benzyl)-N6-Methyl-Pyrido[2,3-D]Pyrimidine-2,4,6-Triamine;LCS-1;PRALATREXATE;(2R,6S)-6-{[methyl(3,4,5-trimethoxyphenyl)amino]methyl}-1,2,5,6,7,8-hexahydroquinazolin…
Reversible Hydration of Carbon Dioxide	Reactome	CA14,CA9,CA12,CA4	CA9	16	13	3	Zonisamide;Acetazolamide;Hydroflumethiazide;Zonisamide;Acetazolamide;Hydrochlorothiazide;Brinzolamide;Dichlorphenamide;Chlorothiazide;Hydroflumethiazide;Zonisamide;Bendroflumethiazide;Acetazolamide;Methazolamide;Hydrochlorothiazide;Methyclothiazide;Ethoxzolamide;Trichlormethiazide;Cyclothiazide;Topiramate;Dorzolamide
phosphatidylinositol-4,5-bisphosphate 3-kinase	KEGG Enzyme	PIK3CG,PIK3CB,PIK3CD,PIK3CA	PIK3CG	15	5	10	Pictilisib;AZD6482;GDC0941;NVP-BEZ235;2-((9H-PURIN-6-YLTHIO)METHYL)-5-CHLORO-3-(2-METHOXYPHENYL)QUINAZOLIN-4(3H)-ONE;Pictilisib;GDC0941;NVP-BEZ235;Pictilisib;AZD6482;(1S,6BR,9AS,11R,11BR)-9A,11B-DIMETHYL-1-[(METHYLOXY)METHYL]-3,6,9-TRIOXO-1,6,6B,7,8,9,9A,10,11,11B-DECAHYDRO-3H-FURO[4,3,2-DE]INDENO[4,5-H][2]BENZOPYRAN-11-YL ACETATE;GDC0941;NVP-BEZ235
tyrosine---tRNA ligase	KEGG Enzyme	YARS,YARS2	YARS2	15	6	9	PARA-(BENZOYL)-PHENYLALANINE;4-(2,2,2-TRIFLUOROETHYL)-L-PHENYLALANINE;Beta-(2-Naphthyl)-Alanine;L-Tyrosine;Tyrosinal;N6-ISOPENTENYL-ADENOSINE-5'-MONOPHOSPHATE
Androgen biosynthesis	Reactome	CGA,HSD17B3,POMC,LHB	LHB	15	14	1	Loperamide;Dihydromorphine
3-hydroxyacyl-CoA dehydrogenase	KEGG Enzyme	HSD17B10,EHHADH,HSD17B4,HADH	HSD17B10	15	15	0	3r-Hydroxydecanoyl-Coa;Acetoacetyl-Coenzyme A;3-Hydroxybutyryl-Coenzyme A
superoxide dismutase	KEGG Enzyme	SOD1,SOD3,SOD2	SOD1	14	11	3	3-Fluorotyrosine;Benzylsulfinic Acid
Mineralocorticoid biosynthesis	Reactome	HSD3B2,CGA,HSD3B1,LHB	LHB	14	14	0	Trilostane;4-Androstenedione;Trilostane
2,4-dienoyl-CoA reductase (NADPH)	KEGG Enzyme	DECR2,DECR1	DECR2	13	3	10	TRICLOSAN;6-METHYL-2(PROPANE-1-SULFONYL)-2H-THIENO[3,2-D][1,2,3]DIAZABORININ-1-OL
fatty acid &beta;-oxidation I	HumanCyc	HSD17B10,EHHADH,HADH	HSD17B10	13	13	0	Acetoacetyl-Coenzyme A;3-Hydroxybutyryl-Coenzyme A
sterol O-acyltransferase	KEGG Enzyme	SOAT1,SOAT2	SOAT2	13	12	1	Hesperetin;Avasimibe;Ezetimibe;Lecimibide;Eldacimibe
15-oxoprostaglandin 13-oxidase	KEGG Enzyme	PTGR1,PTGR2	PTGR1	12	8	4	Indomethacin;(5E,13E)-11-HYDROXY-9,15-DIOXOPROSTA-5,13-DIEN-1-OIC ACID
biotin carboxylase	KEGG Enzyme	ACACA,ACACB	ACACA	12	6	6	Soraphen A;2-[4-(2,4-Dichlorophenoxy)Phenoxy]Propanoic Acid;(2S)-2-(4-{[3-CHLORO-5-(TRIFLUOROMETHYL)PYRIDIN-2-YL]OXY}PHENOXY)PROPANOIC ACID
Synthesis and interconversion of nucleotide di- and triphosphates	Reactome	RRM2,RRM1	RRM2	12	10	2	Cladribine;Clofarabine;Hydroxyurea;Fludarabine;Gemcitabine
glutamate---tRNA ligase	KEGG Enzyme	EPRS,EARS2	EARS2	12	9	3	'5'-O-(N-(L-Prolyl)-Sulfamoyl)Adenosine;5'-O-(N-(L-Cysteinyl)-Sulfamoyl)Adenosine;'5'-O-(N-(L-Alanyl)-Sulfamoyl)Adenosine;Halofuginone
hydroxyacylglutathione hydrolase	KEGG Enzyme	HAGH,HAGHL	HAGHL	12	10	2	S-(N-Hydroxy-N-Bromophenylcarbamoyl)Glutathione
Pyruvate metabolism	Reactome	LDHB,LDHA	LDHA	11	4	7	Oxamic Acid;4-Hydroxy-1,2,5-Oxadiazole-3-Carboxylic Acid
aspartate degradation II	HumanCyc	GOT2,GOT1,GOT1L1	GOT2	11	2	9	Maleic Acid
aspartate degradation II	HumanCyc	GOT2,GOT1,GOT1L1	GOT1	11	0	11	4'-Deoxy-4'-Acetylyamino-Pyridoxal-5'-Phosphate
procollagen-proline dioxygenase	KEGG Enzyme	P4HA2,P4HA1,P4HA3	P4HA2	11	1	10	Lufironil;Hydralazine;DMOG;Lufironil;DMOG
ketogenesis	HumanCyc	HMGCLL1,HMGCL	HMGCLL1	11	7	4	3-hydroxyglutaric acid
phosphorylase	KEGG Enzyme	PYGM,PYGL,PYGB	PYGB	11	2	9	1-Deoxy-1-Methoxycarbamido-Beta-D-Glucopyranose;Alpha-D-Glucopyranosyl-2-Carboxylic Acid Amide;2,3-Dicarboxy-4-(2-Chloro-Phenyl)-1-Ethyl-5-Isopropoxycarbonyl-6-Methyl-Pyridinium;2-(Beta-D-Glucopyranosyl)-5-Methyl-1,3,4-Benzothiazole;3-Amino-8,9,10-Trihydroxy-7-Hydroxymethyl-6-Oxa-1,3-Diaza-Spiro[4.5]Decane-2,4-Dione;Alpha-D-Glucose-6-Phosphate;Indirubin-5-Sulphonate;2-DEOXY-3,4-BIS-O-[3-(4-HYDROX…
androgen biosynthesis	HumanCyc	AKR1C3,HSD17B3	HSD17B3	11	5	6	(5e,13e)-9,15-Dihydroxy-11-Oxoprosta-5,13-Dien-1-Oicacid;Bimatoprost;4-Androstenedione;Flufenamic Acid;Rutin;3-CARBOXAMIDO-1,3,5(10)-ESTRATRIEN-17(R)-SPIRO-2'(5',5'-DIMETHYL-6'OXO)TETRAHYDROPYRAN
trypsin	KEGG Enzyme	PRSS2,PRSS3,PRSS1	PRSS3	11	5	6	O-Benzylsulfonyl-Serine;2-Phenylethylamine;Monoisopropylphosphorylserine;Phosphorylisopropane;Benzylamine;3-Phenylpropylamine;CRA_17312;1-(4-Tert-Butylcarbamoyl-Piperazine-1-Carbonyl)-3-(3-Guanidino-Propyl)-4-Oxo-Azetidine-2-Carboxylic Acid;(S)-N-(4-carbamimidoylbenzyl)-1-(2-(cyclohexylamino)ethanoyl)pyrrolidine-2-carboxamide;Bis(5-Amidino-2-Benzimidazolyl)Methane Ketone;Benzo[B]Thiophene-2-Carbo…
anandamide degradation	HumanCyc	FAAH,FAAH2	FAAH2	11	11	0	4-(quinolin-3-ylmethyl)piperidine-1-carboxylic acid;Methoxy arachidonyl fluorophosphonate;Thiopental;4-(3-{[5-(trifluoromethyl)pyridin-2-yl]oxy}benzyl)piperidine-1-carboxylic acid;1-DODECANOL
4a-hydroxytetrahydrobiopterin dehydratase	KEGG Enzyme	PCBD2,PCBD1	PCBD2	10	4	6	7,8-Dihydrobiopterin
glycine hydroxymethyltransferase	KEGG Enzyme	SHMT1,SHMT2	SHMT2	10	8	2	5-Hydroxymethylene-6-Hydrofolic Acid;Triglu-5-Formyl-Tetrahydrofolate;N-Pyridoxyl-Glycine-5-Monophosphate;Mimosine
thymidine kinase	KEGG Enzyme	TK2,TK1	TK1	10	5	5	Deoxythymidine;Valaciclovir;Acyclovir sodium;Thymidine-5'-Triphosphate;2'-Deoxycytidine;Aciclovir
(S)-2-hydroxy-acid oxidase	KEGG Enzyme	HAO1,HAO2	HAO2	10	10	0	3-Decyl-2,5-Dioxo-4-Hydroxy-3-Pyrroline;4-Carboxy-5-(1-Pentyl)Hexylsulfanyl-1,2,3-Triazole;3-(INDOL-3-YL) LACTATE;(2S)-2-HYDROXYOCTANOIC ACID;3-Phenylpyruvic Acid;5-(dodecylthio)-1H-1,2,3-triazole-4-carboxylic acid;N-Sulfo-Flavin Mononucleotide;Benzoylformic Acid
GDP-glucose biosynthesis	HumanCyc	PGM2,PGM5,PGM1	PGM2	10	1	9	Alpha-D-Glucose 1,6-Bisphosphate;Alpha-D-Glucose-1-Phosphate-6-Vanadate
3-hydroxyacyl-CoA dehydrogenase	KEGG Enzyme	HSD17B10,EHHADH,HSD17B4,HADH	HADH	10	9	1	1-Azepan-1-Yl-2-Phenyl-2-(4-Thioxo-1,4-Dihydro-Pyrazolo[3,4-D]Pyrimidin-5-Yl)Ethanone Adduct;3r-Hydroxydecanoyl-Coa
mannosyl-oligosaccharide 1,3-1,6-alpha-mannosidase	KEGG Enzyme	MAN2A2,MAN2A1	MAN2A2	9	3	6	(1R,2R,3R,4S,5R)-4-(BENZYLAMINO)-5-(METHYLTHIO)CYCLOPENTANE-1,2,3-TRIOL;Swainsonine;2-Deoxy-2-Fluoro-Alpha-D-Mannosyl Fluoride;Kifunensine;5-Fluoro-Beta-L-Gulosyl Fluoride;(1S,2S,3R,6R)-4-(hydroxymethyl)-6-(octylamino)cyclohex-4-ene-1,2,3-triol;Ghavamiol;5-Thio-a/B-D-Mannopyranosylamine;1,5-Dideoxy-1,5-Imino-D-Mannitol
heme oxygenase	KEGG Enzyme	HMOX2,HMOX1	HMOX2	9	0	9	2-Phenylheme;Verdoheme;1-({2-[2-(4-CHLOROPHENYL)ETHYL]-1,3-DIOXOLAN-2-YL}METHYL)-1H-IMIDAZOLE;12-Phenylheme;1-(adamantan-1-yl)-2-(1H-imidazol-1-yl)ethanone;Biliverdine Ix Alpha
[pyruvate dehydrogenase (acetyl-transferring)] kinase	KEGG Enzyme	PDK1,PDK2,PDK3,PDK4	PDK4	9	5	4	4-[(3-CHLORO-4-{[(2R)-3,3,3-TRIFLUORO-2-HYDROXY-2-METHYLPROPANOYL]AMINO}PHENYL)SULFONYL]-N,N-DIMETHYLBENZAMIDE;BX-795;Dichloroacetic Acid;OSU-03012;4-({(2R,5S)-2,5-DIMETHYL-4-[(2R)-3,3,3-TRIFLUORO-2-HYDROXY-2-METHYLPROPANOYL]PIPERAZIN-1-YL}CARBONYL)BENZONITRILE;(N-{4-[(ETHYLANILINO)SULFONYL]-2-METHYLPHENYL}-3,3,3-TRIFLUORO-2-HYDROXY-2-METHYLPROPANAMIDE;N-(2-AMINOETHYL)-2-{3-CHLORO-4-[(4-ISOPROPYL…
Glucocorticoid biosynthesis	Reactome	CYP11B1,POMC	CYP11B1	9	9	0	Loperamide;Dihydromorphine
nitric-oxide synthase (NADPH dependent)	KEGG Enzyme	NOS1,NOS3,NOS2	NOS2	9	8	1	5-N-Allyl-Arginine;N-Butyl-N'-Hydroxyguanidine;N-Omega-Hydroxy-L-Arginine;N-{(4s)-4-Amino-5-[(2-Aminoethyl)Amino]Pentyl}-N'-Nitroguanidine;L-N(Omega)-Nitroarginine-2,4-L-Diaminobutyric Amide;(6r,1'r,2's)-5,6,7,8 Tetrahydrobiopterin;N-{(3S,4S)-4-[(6-AMINO-4-METHYLPYRIDIN-2-YL)METHYL]PYRROLIDIN-3-YL}-N'-(4-CHLOROBENZYL)ETHANE-1,2-DIAMINE;N-Isopropyl-N'-Hydroxyguanidine;Nitroarginine;N-(4-(2-((3-Chl…
L-lactate dehydrogenase	KEGG Enzyme	LDHC,LDHB,LDHA,LDHAL6B,LDHAL6A	LDHC	9	2	7	Oxamic Acid;4-Hydroxy-1,2,5-Oxadiazole-3-Carboxylic Acid;Nicotinamide;Etheno-Nad;FX11;Oxamic Acid
L-lactate dehydrogenase	KEGG Enzyme	LDHC,LDHB,LDHA,LDHAL6B,LDHAL6A	LDHA	9	2	7	Oxamic Acid;4-Hydroxy-1,2,5-Oxadiazole-3-Carboxylic Acid
L-lactate dehydrogenase	KEGG Enzyme	LDHC,LDHB,LDHA,LDHAL6B,LDHAL6A	LDHAL6A	9	2	7	Oxamic Acid;4-Hydroxy-1,2,5-Oxadiazole-3-Carboxylic Acid;Nicotinamide;Etheno-Nad;FX11;Oxamic Acid
biliverdin reductase	KEGG Enzyme	BLVRA,BLVRB	BLVRA	9	4	5	7,8-dimethylalloxazine;Riboflavin;Mesobiliverdin Iv Alpha;Biliverdine Ix Alpha
3-phosphoinositide biosynthesis	HumanCyc	PIK3CG,PIK3C3,PIK3R4	PIK3R4	9	7	2	2-((9H-PURIN-6-YLTHIO)METHYL)-5-CHLORO-3-(2-METHOXYPHENYL)QUINAZOLIN-4(3H)-ONE;2-(4-Morpholinyl)-8-Phenyl-4h-1-Benzopyran-4-One;Pictilisib;3-[4-AMINO-1-(1-METHYLETHYL)-1H-PYRAZOLO[3,4-D]PYRIMIDIN-3-YL]PHENOL;5,5-dimethyl-2-morpholin-4-yl-5,6-dihydro-1,3-benzothiazol-7(4H)-one;(1S,6BR,9AS,11R,11BR)-9A,11B-DIMETHYL-1-[(METHYLOXY)METHYL]-3,6,9-TRIOXO-1,6,6B,7,8,9,9A,10,11,11B-DECAHYDRO-3H-FURO[4,3,2…
fatty acid &beta;-oxidation I	HumanCyc	HSD17B10,EHHADH,HADH	EHHADH	8	5	3	1-Azepan-1-Yl-2-Phenyl-2-(4-Thioxo-1,4-Dihydro-Pyrazolo[3,4-D]Pyrimidin-5-Yl)Ethanone Adduct;Acetoacetyl-Coenzyme A;3-Hydroxybutyryl-Coenzyme A
fatty acid &beta;-oxidation I	HumanCyc	HSD17B10,EHHADH,HADH	HADH	8	7	1	1-Azepan-1-Yl-2-Phenyl-2-(4-Thioxo-1,4-Dihydro-Pyrazolo[3,4-D]Pyrimidin-5-Yl)Ethanone Adduct
arachidonate 15-lipoxygenase	KEGG Enzyme	ALOX15,ALOX15B	ALOX15B	8	8	0	(2E)-3-(2-OCT-1-YN-1-YLPHENYL)ACRYLIC ACID
glutamine---phenylpyruvate transaminase	KEGG Enzyme	CCBL1,CCBL2	CCBL2	8	3	5	D-Phenylalanine;1H-INDOL-3-YLACETIC ACID;Pyridoxamine-5'-Phosphate;N'-Pyridoxyl-Lysine-5'-Monophosphate
cytidine deaminase	KEGG Enzyme	CDA,AICDA	AICDA	8	3	5	1-Beta-Ribofuranosyl-1,3-Diazepinone
phosphoglycerate kinase	KEGG Enzyme	PGK1,PGK2	PGK2	8	6	2	3-Phosphoglyceric Acid;Adenosine-5'-[Beta, Gamma-Methylene]Triphosphate
proline---tRNA ligase	KEGG Enzyme	PARS2,EPRS	PARS2	8	6	2	'5'-O-(N-(L-Prolyl)-Sulfamoyl)Adenosine;5'-O-(N-(L-Cysteinyl)-Sulfamoyl)Adenosine;'5'-O-(N-(L-Alanyl)-Sulfamoyl)Adenosine;Halofuginone
3-hydroxyacyl-CoA dehydrogenase	KEGG Enzyme	HSD17B10,EHHADH,HSD17B4,HADH	EHHADH	8	5	3	1-Azepan-1-Yl-2-Phenyl-2-(4-Thioxo-1,4-Dihydro-Pyrazolo[3,4-D]Pyrimidin-5-Yl)Ethanone Adduct;3r-Hydroxydecanoyl-Coa;Acetoacetyl-Coenzyme A;3-Hydroxybutyryl-Coenzyme A
dodecenoyl-CoA isomerase	KEGG Enzyme	ECI1,ECI2,EHHADH	ECI2	7	7	0	Octanoyl-Coenzyme A
3-oxo-5alpha-steroid 4-dehydrogenase (acceptor)	KEGG Enzyme	SRD5A3,SRD5A1,SRD5A2	SRD5A3	7	3	4	Dutasteride;Finasteride;Idronoxil;Bexlosteride;Epristeride;Levonorgestrel;Dutasteride;Finasteride;Idronoxil;Bexlosteride;Epristeride
palmitoyl[protein] hydrolase	KEGG Enzyme	PPT2,PPT1	PPT2	7	2	5	1-Hexadecylsulfonyl Fluoride
Androgen biosynthesis	Reactome	SRD5A3,SRD5A1,SRD5A2,POMC	SRD5A3	7	3	4	Dutasteride;Finasteride;Idronoxil;Bexlosteride;Epristeride;Levonorgestrel;Dutasteride;Finasteride;Idronoxil;Bexlosteride;Epristeride;Loperamide;Dihydromorphine
Androgen biosynthesis	Reactome	SRD5A3,SRD5A1,SRD5A2,POMC	POMC	7	4	3	Finasteride;Idronoxil;Bexlosteride;Epristeride;Dutasteride;Finasteride;Idronoxil;Bexlosteride;Epristeride;Levonorgestrel;Dutasteride;Finasteride;Idronoxil;Bexlosteride;Epristeride
putrescine biosynthesis III	HumanCyc	ODC1,ADC	ADC	7	4	3	Spermine;Putrescine;N-Pyridoxyl-Glycine-5-Monophosphate;G418;Alpha-Difluoromethylornithine;Pyridoxine-5'-Phosphate;N'-Pyridoxyl-Lysine-5'-Monophosphate
endothelin-converting enzyme 1	KEGG Enzyme	ECE2,ECE1	ECE2	7	4	3	5-(2-hydroxyethyl)nonane-1,9-diol
phosphatidylinositol-4,5-bisphosphate 3-kinase	KEGG Enzyme	PIK3CG,PIK3CB,PIK3CD,PIK3CA	PIK3CB	7	6	1	2-((9H-PURIN-6-YLTHIO)METHYL)-5-CHLORO-3-(2-METHOXYPHENYL)QUINAZOLIN-4(3H)-ONE;2-(4-Morpholinyl)-8-Phenyl-4h-1-Benzopyran-4-One;Pictilisib;3-[4-AMINO-1-(1-METHYLETHYL)-1H-PYRAZOLO[3,4-D]PYRIMIDIN-3-YL]PHENOL;5,5-dimethyl-2-morpholin-4-yl-5,6-dihydro-1,3-benzothiazol-7(4H)-one;(1S,6BR,9AS,11R,11BR)-9A,11B-DIMETHYL-1-[(METHYLOXY)METHYL]-3,6,9-TRIOXO-1,6,6B,7,8,9,9A,10,11,11B-DECAHYDRO-3H-FURO[4,3,2…
6-phosphofructo-2-kinase	KEGG Enzyme	PFKFB4,PFKFB3,PFKFB2,PFKFB1	PFKFB3	7	0	7	Fructose-6-Phosphate;3-Phosphoglycerol;Phosphothiophosphoric Acid-Adenylate Ester;D-Gluco-2,5-Anhydro-1-Deoxy-1-Phosphonohexitol-6-Phosphate;Fructose-6-Phosphate
3-phosphoinositide biosynthesis	HumanCyc	PIK3C2G,PIK3C2A,PIK3C2B,PIK3R5	PIK3C2A	7	0	7	TGX221;AZD6482
mannosyl-oligosaccharide 1,2-alpha-mannosidase	KEGG Enzyme	MAN1A2,MAN1B1,MAN1A1,MAN1C1	MAN1C1	7	7	0	1,4-Butanediol;Methyl-2-S-(Alpha-D-Mannopyranosyl)-2-Thio-Alpha-D-Mannopyranoside;Kifunensine;1-Deoxynojirimycin
Creatine metabolism	Reactome	CKM,CKB	CKB	7	7	0	D-Arginine;(Diaminomethyl-Methyl-Amino)-Acetic Acid
Cytosolic sulfonation of small molecules	Reactome	SULT2A1,SULT2B1,SULT1E1	SULT2A1	7	7	0	N-Cyclohexyltaurine;Pregnenolone;Dehydroepiandrosterone;Cyclizine;3'-Phosphate-Adenosine-5'-Phosphate Sulfate;3,5,3',5'-Tetrachloro-Biphenyl-4,4'-Diol
salvage pathways of pyrimidine ribonucleotides	HumanCyc	UPRT,UCKL1	UPRT	7	7	0	Alpha-Phosphoribosylpyrophosphoric Acid;Uracil;Uridine-5'-Monophosphate
[heparan sulfate]-glucosamine 3-sulfotransferase 3	KEGG Enzyme	HS3ST3A1,HS3ST3B1	HS3ST3B1	7	6	1	N,O6-Disulfo-Glucosamine;O2-Sulfo-Glucuronic Acid;1,4-Dideoxy-5-Dehydro-O2-Sulfo-Glucuronic Acid
phosphatidylinositol-4-phosphate 3-kinase	KEGG Enzyme	PIK3C2G,PIK3C2A,PIK3C2B	PIK3C2A	7	0	7	TGX221;AZD6482
L-lactate dehydrogenase	KEGG Enzyme	LDHC,LDHB,LDHA,LDHAL6B,LDHAL6A	LDHB	7	0	7	Nicotinamide;Etheno-Nad;FX11;Oxamic Acid
IkappaB kinase	KEGG Enzyme	IKBKE,TBK1,IKBKB,CHUK	TBK1	7	4	3	KIN001-135;Auranofin;Sulfasalazine;Mesalazine;Arsenic trioxide;Sulfasalazine;Mesalazine
salvage pathways of pyrimidine ribonucleotides	HumanCyc	UCK1,UCK2	UCK1	7	5	2	Uridine 5'-Triphosphate;Cytidine-5'-Triphosphate;Cytidine;Cytidine-5'-Monophosphate
Regulation of Insulin Secretion by Glucagon-like Peptide-1	Reactome	ADCY8,ADCY5,ADCY6,GNAS	ADCY6	6	4	2	2',5'-DIDEOXY-ADENOSINE 3'-MONOPHOSPHATE;Forskolin;2',5'-DIDEOXY-ADENOSINE 3'-MONOPHOSPHATE;Forskolin
fructose-bisphosphate aldolase	KEGG Enzyme	ALDOA,ALDOC,ALDOB	ALDOC	6	3	3	1,6-Fructose Diphosphate (Linear Form);N-(4-CHLOROPHENYL)-3-(PHOSPHONOOXY)NAPHTHALENE-2-CARBOXAMIDE;1,3-Dihydroxyacetonephosphate;1,6-DI-O-PHOSPHONO-D-MANNITOL;3-Phosphoglycerol;1,6-Fructose Diphosphate (Linear Form);1,3-Dihydroxyacetonephosphate
Cytosolic sulfonation of small molecules	Reactome	SULT2B1,SULT1E1	SULT1E1	6	0	6	N-Cyclohexyltaurine;Pregnenolone;Dehydroepiandrosterone
Cytosolic sulfonation of small molecules	Reactome	SULT2A1,SULT1E1	SULT2A1	6	6	0	Cyclizine;3'-Phosphate-Adenosine-5'-Phosphate Sulfate;3,5,3',5'-Tetrachloro-Biphenyl-4,4'-Diol
Chylomicron-mediated lipid transport	Reactome	P4HB,MTTP	P4HB	6	5	1	Vandetanib;Nilotinib;Imatinib;GNF-2;AP-24534;Hesperetin;Bosutinib;Dasatinib
dimethylallyltranstransferase	KEGG Enzyme	GGPS1,FDPS	GGPS1	6	3	3	Risedronate;Ibandronate;ISOPENTENYL PYROPHOSPHATE;Dimethylallyl Diphosphate;Alendronate;Geranyl Diphosphate;Isopentyl Pyrophosphate;Pamidronate;Zoledronate
carnitine O-palmitoyltransferase	KEGG Enzyme	CPT1C,CPT1B,CPT2,CPT1A	CPT2	6	4	2	Oxfenicine;Perhexiline;Oxfenicine;Perhexiline;Oxfenicine;L-Carnitine;Perhexiline
Glucocorticoid biosynthesis	Reactome	CYP11B1,POMC	POMC	6	6	0	Metyrapone;Mitotane
nicotinamide-nucleotide adenylyltransferase	KEGG Enzyme	NMNAT3,NMNAT2,NMNAT1	NMNAT1	6	1	5	Nicotinamide Mononucleotide;Deamido-Nad+;Alpha,Beta-Methyleneadenosine-5'-Triphosphate
Cytosolic sulfonation of small molecules	Reactome	SULT2A1,SULT2B1,SULT1E1	SULT1E1	6	0	6	Aetiocholanolone;Dehydroepiandrosterone;Mercury Diiodide;N-Cyclohexyltaurine;Pregnenolone;Dehydroepiandrosterone
L-lactate dehydrogenase	KEGG Enzyme	LDHC,LDHB,LDHA,LDHAL6B,LDHAL6A	LDHAL6B	6	0	6	Oxamic Acid;4-Hydroxy-1,2,5-Oxadiazole-3-Carboxylic Acid;Nicotinamide;Etheno-Nad;FX11;Oxamic Acid
Reversible Hydration of Carbon Dioxide	Reactome	CA13,CA7,CA3,CA2,CA1	CA7	6	0	6	N-(4-chlorobenzyl)-N-methylbenzene-1,4-disulfonamide;Zonisamide;Zonisamide;Acetazolamide;Aminodi(Ethyloxy)Ethylaminocarbonylbenzenesulfonamide;4-(Aminosulfonyl)-N-[(3,4,5-Trifluorophenyl)Methyl]-Benzamide;N-[2-(1h-Indol-5-Yl)-Butyl]-4-Sulfamoyl-Benzamide;2-chloro-5-[(1S)-1-hydroxy-3-oxo-2H-isoindol-1-yl]benzenesulfonamide;4-(Aminosulfonyl)-N-[(2,3,4-Trifluorophenyl)Methyl]-Benzamide;Chlorothiazid…
UDP-N-acetylglucosamine diphosphorylase	KEGG Enzyme	UAP1,UAP1L1	UAP1L1	6	5	1	Uridine-Diphosphate-N-Acetylgalactosamine;Uridine-Diphosphate-N-Acetylglucosamine
Glucagon signaling in metabolic regulation	Reactome	GCG,GCGR	GCG	6	3	3	Glucagon;Glucagon recombinant
Androgen biosynthesis	Reactome	HSD3B2,HSD3B1,POMC	POMC	6	6	0	Trilostane;4-Androstenedione;Trilostane
arginase	KEGG Enzyme	ARG1,ARG2	ARG2	5	5	0	2(S)-Amino-6-Boronohexanoic Acid;Descarboxy-nor-N(Omega)-Hydroxy-L-Arginine;Nor-N-Omega-Hydroxy-L-Arginine;S-{2-[Amino(Dihydroxy)-Lambda~4~-Sulfanyl]Ethyl}-D-Cysteine;N-Omega-Hydroxy-L-Arginine;S-propylamine-L-cysteine;Dinor-N(Omega)-Hydroxy-L-Arginine;Urea;S-2-(Boronoethyl)-L-Cysteine;DEHYDRO-2(S)-AMINO-6-BORONOHEXANOIC ACID
mitochondrial L-carnitine shuttle pathway	HumanCyc	CPT1C,CPT1A	CPT1C	5	3	2	Oxfenicine;L-Carnitine;Perhexiline
phosphoenolpyruvate carboxykinase (GTP)	KEGG Enzyme	PCK2,PCK1	PCK2	5	4	1	1-(2-Fluorobenzyl)-3-Butyl-8-(N-Acetyl-4-Aminobenzyl)-Xanthine;Phosphoenolpyruvate;Phosphomethylphosphonic Acid-Guanylate Ester;1-Allyl-3-Butyl-8-(N-Acetyl-4-Aminobenzyl)-Xanthine
[pyruvate dehydrogenase (acetyl-transferring)] kinase	KEGG Enzyme	PDK1,PDK2,PDK3,PDK4	PDK2	5	3	2	4-[(3-CHLORO-4-{[(2R)-3,3,3-TRIFLUORO-2-HYDROXY-2-METHYLPROPANOYL]AMINO}PHENYL)SULFONYL]-N,N-DIMETHYLBENZAMIDE;BX-795;Dichloroacetic Acid;OSU-03012;Radicicol;Dihydrolipoic Acid;4-[4-(4-methoxyphenyl)-5-methyl-1H-pyrazol-3-yl]benzene-1,3-diol
uridine phosphorylase	KEGG Enzyme	UPP1,UPP2	UPP2	5	2	3	1-((2-HYDROXYETHOXY)METHYL)-5-BENZYLPYRIMIDINE-2,4(1H,3H)-DIONE
thioredoxin-disulfide reductase	KEGG Enzyme	TXNRD3,TXNRD2,TXNRD1	TXNRD2	5	5	0	Spermidine;Nadph Dihydro-Nicotinamide-Adenine-Dinucleotidephosphate;Arsenic trioxide;Fotemustine
nitric-oxide synthase (NADPH dependent)	KEGG Enzyme	NOS1,NOS3,NOS2	NOS1	5	5	0	S,S'-(1,4-Phenylene-Bis(1,2-Ethanediyl))Bis-Isothiourea;N-Omega-Hydroxy-L-Arginine;N-{(4s)-4-Amino-5-[(2-Aminoethyl)Amino]Pentyl}-N'-Nitroguanidine;Hydroxydimethylarsine Oxide;L-N(Omega)-Nitroarginine-2,4-L-Diaminobutyric Amide;6-Nitroindazole;1,2,4-Triazole-Carboxamidine;N-{(3S,4S)-4-[(6-AMINO-4-METHYLPYRIDIN-2-YL)METHYL]PYRROLIDIN-3-YL}-N'-(4-CHLOROBENZYL)ETHANE-1,2-DIAMINE;Se-Ethyl-Isoselenour…
tau-protein kinase	KEGG Enzyme	TTBK2,TTBK1,GSK3A,GSK3B	TTBK2	5	0	5	SB 216763;ISOQUINOLINE-5-SULFONIC ACID (2-(2-(4-CHLOROBENZYLOXY)ETHYLAMINO)ETHYL)AMIDE;3-[3-(2,3-Dihydroxy-Propylamino)-Phenyl]-4-(5-Fluoro-1-Methyl-1h-Indol-3-Yl)-Pyrrole-2,5-Dione;2-(1,3-benzodioxol-5-yl)-5-[(3-fluoro-4-methoxybenzyl)sulfanyl]-1,3,4-oxadiazole;5-[1-(4-methoxyphenyl)-1H-benzimidazol-6-yl]-1,3,4-oxadiazole-2(3H)-thione;4-(4-CHLOROPHENYL)-4-[4-(1H-PYRAZOL-4-YL)PHENYL]PIPERIDINE;CH…
IkappaB kinase	KEGG Enzyme	IKBKE,TBK1,IKBKB,CHUK	IKBKE	5	2	3	BX-795;Auranofin;Sulfasalazine;Mesalazine;Arsenic trioxide;Sulfasalazine;Mesalazine
3-oxoacid CoA-transferase	KEGG Enzyme	OXCT1,OXCT2	OXCT2	5	2	3	Thimerosal
Gluconeogenesis	Reactome	PRKACG,PRKACA,PRKACB	PRKACB	4	1	3	(1S)-2-(1H-INDOL-3-YL)-1-[({5-[(E)-2-PYRIDIN-4-YLVINYL]PYRIDIN-3-YL}OXY)METHYL]ETHYLAMINE;N-Octane;(1S)-1-(1H-INDOL-3-YLMETHYL)-2-(2-PYRIDIN-4-YL-[1,7]NAPHTYRIDIN-5-YLOXY)-EHYLAMINE;N-[2-(METHYLAMINO)ETHYL]-5-ISOQUINOLINESULFONAMIDE;(2S)-2-(4-CHLOROPHENYL)-2-[4-(1H-PYRAZOL-4-YL)PHENYL]ETHANAMINE;(1S)-2-(1H-INDOL-3-YL)-1-{[(5-ISOQUINOLIN-6-YLPYRIDIN-3-YL)OXY]METHYL}ETHYLAMINE;1-[4-(4-chlorobenzyl)…
pancreatic ribonuclease	KEGG Enzyme	RNASE1,RNASE2	RNASE2	4	3	1	Cytidine-3'-Monophosphate;1-(3-O-Phosphono-Beta-L-Arabinofuranosyl)Pyrimidine-2,4(1h,3h)-Dione;1-(2,5-dideoxy-5-pyrrolidin-1-yl-beta-L-erythro-pentofuranosyl)-5-methylpyrimidine-2,4(1H,3H)-dione;2'-Deoxycytidine-2'-Deoxyadenosine-3',5'-Monophosphate;Phosphoric Acid-2'-[2'-Deoxy-Uridine]Ester-5'-Guanosine Ester;Adenosine-2'-5'-Diphosphate;Guanidine;Uridylyl-2'-5'-Phospho-Adenosine;Uridine-2',3'-Va…
[pyruvate dehydrogenase (acetyl-transferring)] kinase	KEGG Enzyme	PDK1,PDK2,PDK3,PDK4	PDK1	4	4	0	4-({(2R,5S)-2,5-DIMETHYL-4-[(2R)-3,3,3-TRIFLUORO-2-HYDROXY-2-METHYLPROPANOYL]PIPERAZIN-1-YL}CARBONYL)BENZONITRILE;(N-{4-[(ETHYLANILINO)SULFONYL]-2-METHYLPHENYL}-3,3,3-TRIFLUORO-2-HYDROXY-2-METHYLPROPANAMIDE;N-(2-AMINOETHYL)-2-{3-CHLORO-4-[(4-ISOPROPYLBENZYL)OXY]PHENYL} ACETAMIDE;Radicicol;Dihydrolipoic Acid;4-[4-(4-methoxyphenyl)-5-methyl-1H-pyrazol-3-yl]benzene-1,3-diol
phosphopyruvate hydratase	KEGG Enzyme	ENO2,ENO3,ENO1	ENO3	4	3	1	Phosphonoacetohydroxamate;2-Phosphoglycolic Acid
nicotinamide-nucleotide adenylyltransferase	KEGG Enzyme	NMNAT3,NMNAT2,NMNAT1	NMNAT2	4	2	2	Nicotinamide Mononucleotide;Deamido-Nad+;Alpha,Beta-Methyleneadenosine-5'-Triphosphate;Nicotinamide Mononucleotide;Deamido-Nad+
pyridoxal phosphatase	KEGG Enzyme	PDXP,PHOSPHO2	PHOSPHO2	4	3	1	Pyridoxine
trans-1,2-dihydrobenzene-1,2-diol dehydrogenase	KEGG Enzyme	AKR1C3,AKR1C2,AKR1C4,DHDH,AKR1C1	AKR1C3	4	0	4	Ursodeoxycholic acid;(10ALPHA,13ALPHA,14BETA,17ALPHA)-17-HYDROXYANDROST-4-EN-3-ONE;4-[(1R,2S)-1-ethyl-2-(4-hydroxyphenyl)butyl]phenol;Salicyclic acid;Acetylsalicylic acid;2-HYDROXY-3,5-DIIODOBENZOIC ACID;(10ALPHA,13ALPHA,14BETA,17ALPHA)-17-HYDROXYANDROST-4-EN-3-ONE
trans-1,2-dihydrobenzene-1,2-diol dehydrogenase	KEGG Enzyme	AKR1C3,AKR1C2,AKR1C4,DHDH,AKR1C1	DHDH	4	2	2	(5e,13e)-9,15-Dihydroxy-11-Oxoprosta-5,13-Dien-1-Oicacid;Bimatoprost;4-Androstenedione;Flufenamic Acid;Rutin;3-CARBOXAMIDO-1,3,5(10)-ESTRATRIEN-17(R)-SPIRO-2'(5',5'-DIMETHYL-6'OXO)TETRAHYDROPYRAN;Ursodeoxycholic acid;(10ALPHA,13ALPHA,14BETA,17ALPHA)-17-HYDROXYANDROST-4-EN-3-ONE;4-[(1R,2S)-1-ethyl-2-(4-hydroxyphenyl)butyl]phenol;Salicyclic acid;Acetylsalicylic acid;2-HYDROXY-3,5-DIIODOBENZOIC ACID…
tryptophan 5-monooxygenase	KEGG Enzyme	TPH1,TPH2	TPH2	4	4	0	Tetrahydrobiopterin;7,8-Dihydro-L-Biopterin
tau-protein kinase	KEGG Enzyme	TTBK2,TTBK1,GSK3A,GSK3B	GSK3A	4	0	4	ISOQUINOLINE-5-SULFONIC ACID (2-(2-(4-CHLOROBENZYLOXY)ETHYLAMINO)ETHYL)AMIDE;3-[3-(2,3-Dihydroxy-Propylamino)-Phenyl]-4-(5-Fluoro-1-Methyl-1h-Indol-3-Yl)-Pyrrole-2,5-Dione;2-(1,3-benzodioxol-5-yl)-5-[(3-fluoro-4-methoxybenzyl)sulfanyl]-1,3,4-oxadiazole;5-[1-(4-methoxyphenyl)-1H-benzimidazol-6-yl]-1,3,4-oxadiazole-2(3H)-thione;4-(4-CHLOROPHENYL)-4-[4-(1H-PYRAZOL-4-YL)PHENYL]PIPERIDINE;CHIR-99021;N…
methionyl aminopeptidase	KEGG Enzyme	METAP1,METAP2,METAP1D	METAP1D	4	4	0	Ovalicin;TERT-BUTYL {2-[(1,3-THIAZOL-2-YLAMINO)CARBONYL]PYRIDIN-3-YL}CARBAMATE;3-[(2,2-DIMETHYLPROPANOYL)AMINO]-N-1,3-THIAZOL-2-YLPYRIDINE-2-CARBOXAMIDE;Nitroxoline;5-CHLORO-6-METHYL-N-(2-PHENYLETHYL)-2-PYRIDIN-2-YLPYRIMIDIN-4-AMINE;3-ETHYL-6-{[(4-FLUOROPHENYL)SULFONYL]AMINO}-2-METHYLBENZOIC ACID;3,5,6,8-Tetramethyl-N-Methyl Phenanthrolinium;N'-(2s,3r)-3-Amino-4-Cyclohexyl-2-Hydroxy-Butano-N-(4-M…
DNA topoisomerase	KEGG Enzyme	TOP1,TOP3A,TOP1MT,TOP3B	TOP3A	4	2	2	Edotecarin;Belotecan;Lurtotecan;Irinotecan;Cositecan;Exatecan;Camptothecin;4-(5,11-DIOXO-5H-INDENO[1,2-C]ISOQUINOLIN-6(11H)-YL)BUTANOATE;Tenifatecan;Aclarubicin;Lucanthone;Sodium stibogluconate;2,3-DIMETHOXY-12H-[1,3]DIOXOLO[5,6]INDENO[1,2-C]ISOQUINOLIN-6-IUM;Rubitecan;Topotecan;Irinotecan;Topotecan
ADP-ribose diphosphatase	KEGG Enzyme	ADPRM,NUDT9,NUDT5	ADPRM	4	0	4	[(2r,3s,4s,5r)-3,4,5-Trihydroxytetrahydrofuran-2-Yl]Methyl Dihydrogen Phosphate
ADP-ribose diphosphatase	KEGG Enzyme	ADPRM,NUDT9,NUDT5	NUDT5	4	0	4	[(2r,3s,4s,5r)-3,4,5-Trihydroxytetrahydrofuran-2-Yl]Methyl Dihydrogen Phosphate
3alpha-hydroxysteroid dehydrogenase (A-specific)	KEGG Enzyme	AKR1C3,AKR1C2,AKR1C4,AKR1C1	AKR1C3	4	0	4	Ursodeoxycholic acid;(10ALPHA,13ALPHA,14BETA,17ALPHA)-17-HYDROXYANDROST-4-EN-3-ONE;4-[(1R,2S)-1-ethyl-2-(4-hydroxyphenyl)butyl]phenol;Salicyclic acid;Acetylsalicylic acid;2-HYDROXY-3,5-DIIODOBENZOIC ACID;(10ALPHA,13ALPHA,14BETA,17ALPHA)-17-HYDROXYANDROST-4-EN-3-ONE
prostaglandin-endoperoxide synthase	KEGG Enzyme	PTGS2,PTGS1	PTGS2	3	2	1	Ketoprofen;Firocoxib;Phenylbutazone;Sulfasalazine;Magnesium salicylate;Ketorolac;Piroxicam;Ampiroxicam;Phenacetin;Dexibuprofen;Benzydamine;Nabumetone;Resveratrol;Felbinac;2-Bromoacetyl Group;Protoporphyrin Ix Containing Co;Mefenamic acid;Salsalate;(3-Chloro-4-Propoxy-Phenyl)-Acetic Acid;Tolfenamic acid;Trisalicylate-choline;Arachidonic Acid;Lornoxicam;Naproxen;1-(4-IODOBENZOYL)-5-METHOXY-2-METHYL…
prostaglandin-endoperoxide synthase	KEGG Enzyme	PTGS2,PTGS1	PTGS1	3	3	0	Ketoprofen;Firocoxib;Phenylbutazone;Sulfasalazine;Magnesium salicylate;Ketorolac;Piroxicam;Ampiroxicam;Dexibuprofen;Benzydamine;Nabumetone;Resveratrol;Felbinac;Deracoxib;Mefenamic acid;Salsalate;1-Phenylsulfonamide-3-Trifluoromethyl-5-Parabromophenylpyrazole;Valdecoxib;Tolfenamic acid;Trisalicylate-choline;Lornoxicam;Prostaglandin G2;Naproxen;Meloxicam;Niflumic Acid;Etoricoxib;Proglumetacin;Diclo…
Cytosolic sulfonation of small molecules	Reactome	SULT2B1,SULT1E1	SULT2B1	3	3	0	Cyclizine;3'-Phosphate-Adenosine-5'-Phosphate Sulfate;3,5,3',5'-Tetrachloro-Biphenyl-4,4'-Diol
leukotriene biosynthesis	HumanCyc	DPEP1,DPEP2	DPEP2	3	3	0	Cilastatin
Hormone-sensitive lipase (HSL)-mediated triacylglycerol hydrolysis	Reactome	PRKACG,CAV1,PRKACA,PRKACB	PRKACB	3	1	2	(1S)-2-(1H-INDOL-3-YL)-1-[({5-[(E)-2-PYRIDIN-4-YLVINYL]PYRIDIN-3-YL}OXY)METHYL]ETHYLAMINE;N-Octane;(1S)-1-(1H-INDOL-3-YLMETHYL)-2-(2-PYRIDIN-4-YL-[1,7]NAPHTYRIDIN-5-YLOXY)-EHYLAMINE;N-[2-(METHYLAMINO)ETHYL]-5-ISOQUINOLINESULFONAMIDE;(2S)-2-(4-CHLOROPHENYL)-2-[4-(1H-PYRAZOL-4-YL)PHENYL]ETHANAMINE;(1S)-2-(1H-INDOL-3-YL)-1-{[(5-ISOQUINOLIN-6-YLPYRIDIN-3-YL)OXY]METHYL}ETHYLAMINE;1-[4-(4-chlorobenzyl)…
Na+/K+-exchanging ATPase	KEGG Enzyme	ATP1A3,ATP1A4,ATP1A1,ATP1A2	ATP1A3	3	0	3	Ouabain;Ethacrynic acid;Acetyldigitoxin;Diazoxide;Hydroflumethiazide;Potassium;Almitrine;Bepridil;Aluminium;Trichlormethiazide;Bretylium;Digoxin;Ouabain;Digitoxin;Magnesium;Deslanoside;Ouabain
Gluconeogenesis	Reactome	PRKACG,PRKACA,PRKACB	PRKACG	3	1	2	(1S)-2-(1H-INDOL-3-YL)-1-[({5-[(E)-2-PYRIDIN-4-YLVINYL]PYRIDIN-3-YL}OXY)METHYL]ETHYLAMINE;N-Octane;(1S)-1-(1H-INDOL-3-YLMETHYL)-2-(2-PYRIDIN-4-YL-[1,7]NAPHTYRIDIN-5-YLOXY)-EHYLAMINE;N-[2-(METHYLAMINO)ETHYL]-5-ISOQUINOLINESULFONAMIDE;(2S)-2-(4-CHLOROPHENYL)-2-[4-(1H-PYRAZOL-4-YL)PHENYL]ETHANAMINE;(1S)-2-(1H-INDOL-3-YL)-1-{[(5-ISOQUINOLIN-6-YLPYRIDIN-3-YL)OXY]METHYL}ETHYLAMINE;1-[4-(4-chlorobenzyl)…
Keratan sulfate degradation	Reactome	HEXA,HEXB	HEXA	3	0	3	(2r,3r,4s,5r)-2-Acetamido-3,4-Dihydroxy-5-Hydroxymethyl-Piperidinium;3ar,5r,6s,7r,7ar-5-Hydroxymethyl-2-Methyl-5,6,7,7a-Tetrahydro-3ah-Pyrano[3,2-D]Thiazole-6,7-Diol;2-Acetamido-2-Deoxy-D-Glucono-1,5-Lactone
galactosylgalactosylxylosylprotein 3-beta-glucuronosyltransferase	KEGG Enzyme	B3GAT2,B3GAT1,B3GAT3	B3GAT1	3	1	2	Udp-Glucuronic Acid
Androgen biosynthesis	Reactome	CYP17A1,POMC	POMC	3	3	0	Progesterone;Galeterone;Orteronel;Ketoconazole;Mitotane;Abiraterone
Glucose transport	Reactome	GCK,HK3,HK2,HK1	HK2	3	2	1	2-amino-N-(4-methyl-1,3-thiazol-2-yl)-5-[(4-methyl-4H-1,2,4-triazol-3-yl)sulfanyl]benzamide;2-(methylamino)-N-(4-methyl-1,3-thiazol-2-yl)-5-[(4-methyl-4H-1,2,4-triazol-3-yl)sulfanyl]benzamide;3-[(4-fluorophenyl)sulfanyl]-N-(4-methyl-1,3-thiazol-2-yl)-6-[(4-methyl-4H-1,2,4-triazol-3-yl)sulfanyl]pyridine-2-carboxamide;2-AMINO-4-FLUORO-5-[(1-METHYL-1H-IMIDAZOL-2-YL)SULFANYL]-N-(1,3-THIAZOL-2-YL)BENZ…
Cytosolic sulfonation of small molecules	Reactome	SULT2A1,SULT2B1,SULT1E1	SULT2B1	3	3	0	Aetiocholanolone;Dehydroepiandrosterone;Mercury Diiodide;Cyclizine;3'-Phosphate-Adenosine-5'-Phosphate Sulfate;3,5,3',5'-Tetrachloro-Biphenyl-4,4'-Diol
Hormone-sensitive lipase (HSL)-mediated triacylglycerol hydrolysis	Reactome	PPP1CA,PPP1CC,PPP1CB	PPP1CB	3	2	1	2,6,8-Trimethyl-3-Amino-9-Benzyl-9-Methoxynonanoic Acid;9,10-Deepithio-9,10-Didehydroacanthifolicin;Motuporin;(2S,5R,8S,11R,12S,15S,18S,19S,E)-8-ISOBUTYL-18-((5S,6S)-6-METHOXY-3,5-DIMETHYL-7-PHENYLHEPTYL)-1,2,5,12,15,19-HEXAMETHYL-3,6,9,13,16,20,25-HEPTAOXO-1,4,7,10,14,17,21-HEPTAAZACYCLOPENTACOS-21-ENE-11,22-DICARBOXYLIC ACID;Calyculin A
branched-chain-amino-acid transaminase	KEGG Enzyme	BCAT1,BCAT2	BCAT2	3	3	0	N'-(5-CHLOROBENZOFURAN-2-CARBONYL)-2-(TRIFLUOROMETHYL)BENZENESULFONOHYDRAZIDE;L-Valine
tau-protein kinase	KEGG Enzyme	TTBK2,TTBK1,GSK3A,GSK3B	TTBK1	3	0	3	SB 216763;ISOQUINOLINE-5-SULFONIC ACID (2-(2-(4-CHLOROBENZYLOXY)ETHYLAMINO)ETHYL)AMIDE;3-[3-(2,3-Dihydroxy-Propylamino)-Phenyl]-4-(5-Fluoro-1-Methyl-1h-Indol-3-Yl)-Pyrrole-2,5-Dione;2-(1,3-benzodioxol-5-yl)-5-[(3-fluoro-4-methoxybenzyl)sulfanyl]-1,3,4-oxadiazole;5-[1-(4-methoxyphenyl)-1H-benzimidazol-6-yl]-1,3,4-oxadiazole-2(3H)-thione;4-(4-CHLOROPHENYL)-4-[4-(1H-PYRAZOL-4-YL)PHENYL]PIPERIDINE;CH…
Glycogen breakdown (glycogenolysis)	Reactome	PYGM,PYGB	PYGB	3	2	1	1-Deoxy-1-Methoxycarbamido-Beta-D-Glucopyranose;Alpha-D-Glucopyranosyl-2-Carboxylic Acid Amide;2,3-Dicarboxy-4-(2-Chloro-Phenyl)-1-Ethyl-5-Isopropoxycarbonyl-6-Methyl-Pyridinium;2-(Beta-D-Glucopyranosyl)-5-Methyl-1,3,4-Benzothiazole;3-Amino-8,9,10-Trihydroxy-7-Hydroxymethyl-6-Oxa-1,3-Diaza-Spiro[4.5]Decane-2,4-Dione;Alpha-D-Glucose-6-Phosphate;Indirubin-5-Sulphonate;2-DEOXY-3,4-BIS-O-[3-(4-HYDROX…
nucleoside-diphosphatase	KEGG Enzyme	ENTPD5,ENTPD6,ENTPD4,CANT1	ENTPD6	3	2	1	Phosphomethylphosphonic Acid Guanosyl Ester;Tris(Hydroxymethyl)Aminomethane
3alpha-hydroxysteroid dehydrogenase (A-specific)	KEGG Enzyme	AKR1C3,AKR1C2,AKR1C4,AKR1C1	AKR1C2	3	0	3	(5e,13e)-9,15-Dihydroxy-11-Oxoprosta-5,13-Dien-1-Oicacid;Bimatoprost;4-Androstenedione;Flufenamic Acid;Rutin;3-CARBOXAMIDO-1,3,5(10)-ESTRATRIEN-17(R)-SPIRO-2'(5',5'-DIMETHYL-6'OXO)TETRAHYDROPYRAN;4-[(1R,2S)-1-ethyl-2-(4-hydroxyphenyl)butyl]phenol;Salicyclic acid;Acetylsalicylic acid;2-HYDROXY-3,5-DIIODOBENZOIC ACID;(10ALPHA,13ALPHA,14BETA,17ALPHA)-17-HYDROXYANDROST-4-EN-3-ONE
3alpha-hydroxysteroid dehydrogenase (A-specific)	KEGG Enzyme	AKR1C3,AKR1C2,AKR1C4,AKR1C1	AKR1C4	3	0	3	(5e,13e)-9,15-Dihydroxy-11-Oxoprosta-5,13-Dien-1-Oicacid;Bimatoprost;4-Androstenedione;Flufenamic Acid;Rutin;3-CARBOXAMIDO-1,3,5(10)-ESTRATRIEN-17(R)-SPIRO-2'(5',5'-DIMETHYL-6'OXO)TETRAHYDROPYRAN;Ursodeoxycholic acid;(10ALPHA,13ALPHA,14BETA,17ALPHA)-17-HYDROXYANDROST-4-EN-3-ONE;4-[(1R,2S)-1-ethyl-2-(4-hydroxyphenyl)butyl]phenol;Salicyclic acid;Acetylsalicylic acid;2-HYDROXY-3,5-DIIODOBENZOIC ACID…
Gluconeogenesis	Reactome	PGAM1,PGAM2	PGAM1	2	2	0	Benzene Hexacarboxylic Acid;3-Phosphoglyceric Acid
valine---tRNA ligase	KEGG Enzyme	VARS2,VARS	VARS2	2	1	1	L-Valine
Mineralocorticoid biosynthesis	Reactome	HSD3B2,CGA,HSD3B1,LHB	CGA	2	2	0	Trilostane;4-Androstenedione;Trilostane
carnitine O-palmitoyltransferase	KEGG Enzyme	CPT1C,CPT1B,CPT2,CPT1A	CPT1C	2	1	1	Oxfenicine;Perhexiline;L-Carnitine;Perhexiline;Oxfenicine;L-Carnitine;Perhexiline
Glycosphingolipid metabolism	Reactome	PSAP,GBA	GBA	2	0	2	Di-Stearoyl-3-Sn-Phosphatidylethanolamine
enoyl-CoA hydratase	KEGG Enzyme	EHHADH,ECHS1,HADHA	HADHA	2	2	0	Acetoacetyl-Coenzyme A;4-(N,N-Dimethylamino)Cinnamoyl-Coa;Octanoyl-Coenzyme A;Hexanoyl-Coenzyme A
trans-1,2-dihydrobenzene-1,2-diol dehydrogenase	KEGG Enzyme	AKR1C3,AKR1C2,AKR1C4,DHDH,AKR1C1	AKR1C2	2	0	2	(5e,13e)-9,15-Dihydroxy-11-Oxoprosta-5,13-Dien-1-Oicacid;Bimatoprost;4-Androstenedione;Flufenamic Acid;Rutin;3-CARBOXAMIDO-1,3,5(10)-ESTRATRIEN-17(R)-SPIRO-2'(5',5'-DIMETHYL-6'OXO)TETRAHYDROPYRAN;4-[(1R,2S)-1-ethyl-2-(4-hydroxyphenyl)butyl]phenol;Salicyclic acid;Acetylsalicylic acid;2-HYDROXY-3,5-DIIODOBENZOIC ACID;(10ALPHA,13ALPHA,14BETA,17ALPHA)-17-HYDROXYANDROST-4-EN-3-ONE
trans-1,2-dihydrobenzene-1,2-diol dehydrogenase	KEGG Enzyme	AKR1C3,AKR1C2,AKR1C4,DHDH,AKR1C1	AKR1C4	2	0	2	(5e,13e)-9,15-Dihydroxy-11-Oxoprosta-5,13-Dien-1-Oicacid;Bimatoprost;4-Androstenedione;Flufenamic Acid;Rutin;3-CARBOXAMIDO-1,3,5(10)-ESTRATRIEN-17(R)-SPIRO-2'(5',5'-DIMETHYL-6'OXO)TETRAHYDROPYRAN;Ursodeoxycholic acid;(10ALPHA,13ALPHA,14BETA,17ALPHA)-17-HYDROXYANDROST-4-EN-3-ONE;4-[(1R,2S)-1-ethyl-2-(4-hydroxyphenyl)butyl]phenol;Salicyclic acid;Acetylsalicylic acid;2-HYDROXY-3,5-DIIODOBENZOIC ACID…
trans-1,2-dihydrobenzene-1,2-diol dehydrogenase	KEGG Enzyme	AKR1C3,AKR1C2,AKR1C4,DHDH,AKR1C1	AKR1C1	2	0	2	(5e,13e)-9,15-Dihydroxy-11-Oxoprosta-5,13-Dien-1-Oicacid;Bimatoprost;4-Androstenedione;Flufenamic Acid;Rutin;3-CARBOXAMIDO-1,3,5(10)-ESTRATRIEN-17(R)-SPIRO-2'(5',5'-DIMETHYL-6'OXO)TETRAHYDROPYRAN;Ursodeoxycholic acid;(10ALPHA,13ALPHA,14BETA,17ALPHA)-17-HYDROXYANDROST-4-EN-3-ONE
adenylosuccinate synthase	KEGG Enzyme	ADSS,ADSSL1	ADSS	2	0	2	Hadacidin;6-O-Phosphoryl Inosine Monophosphate;Inosinic Acid;Adenylosuccinic Acid
Androgen biosynthesis	Reactome	CGA,HSD17B3,POMC,LHB	CGA	2	2	0	Loperamide;Dihydromorphine
ribonucleoside-diphosphate reductase	KEGG Enzyme	RRM2,RRM1,RRM2B	RRM2B	2	1	1	Cladribine;Hydroxyurea;Gallium nitrate;Cladribine;Clofarabine;Hydroxyurea;Fludarabine;Gemcitabine
alkaline phosphatase	KEGG Enzyme	ALPL,ALPPL2,ALPI,ALPP	ALPL	2	0	2	Amifostine;Levamisole;METHYL-PHOSPHONIC ACID MONO-(4-NITRO-PHENYL) ESTER
Synthesis and interconversion of nucleotide di- and triphosphates	Reactome	RRM1,RRM2B	RRM2B	2	1	1	Cladribine;Clofarabine;Hydroxyurea;Fludarabine;Gemcitabine
aldehyde dehydrogenase (NAD+)	KEGG Enzyme	ALDH7A1,ALDH1B1,ALDH2,ALDH3A2,ALDH9A1	ALDH9A1	2	1	1	Pyridoxine;Disulfiram;Cyanamide;Disulfiram;Cyanamide;Daidzin;Crotonaldehyde;Guanidine;Disulfiram;Cyanamide
3alpha-hydroxysteroid dehydrogenase (A-specific)	KEGG Enzyme	AKR1C3,AKR1C2,AKR1C4,AKR1C1	AKR1C1	2	0	2	(5e,13e)-9,15-Dihydroxy-11-Oxoprosta-5,13-Dien-1-Oicacid;Bimatoprost;4-Androstenedione;Flufenamic Acid;Rutin;3-CARBOXAMIDO-1,3,5(10)-ESTRATRIEN-17(R)-SPIRO-2'(5',5'-DIMETHYL-6'OXO)TETRAHYDROPYRAN;Ursodeoxycholic acid;(10ALPHA,13ALPHA,14BETA,17ALPHA)-17-HYDROXYANDROST-4-EN-3-ONE
lactose synthase	KEGG Enzyme	LALBA,B4GALT1,B4GALT2	B4GALT2	1	0	1	Di(N-Acetyl-D-Glucosamine);Uridine-5'-Monophosphate;Uridine Diphosphate Galactose;6-Aminohexyl-Uridine-C1,5'-Diphosphate
Regulation of Insulin Secretion by Glucagon-like Peptide-1	Reactome	ADCY8,ADCY5,ADCY6,GNAS	ADCY8	1	0	1	2',5'-DIDEOXY-ADENOSINE 3'-MONOPHOSPHATE;Forskolin;2',5'-DIDEOXY-ADENOSINE 3'-MONOPHOSPHATE;Forskolin
fructose-bisphosphate aldolase	KEGG Enzyme	ALDOA,ALDOC,ALDOB	ALDOB	1	0	1	1,6-Fructose Diphosphate (Linear Form);N-(4-CHLOROPHENYL)-3-(PHOSPHONOOXY)NAPHTHALENE-2-CARBOXAMIDE;1,3-Dihydroxyacetonephosphate;1,6-DI-O-PHOSPHONO-D-MANNITOL
creatine kinase	KEGG Enzyme	CKMT1A,CKMT1B,CKM,CKMT2,CKB	CKMT1A	1	1	0	D-Arginine;(Diaminomethyl-Methyl-Amino)-Acetic Acid
creatine kinase	KEGG Enzyme	CKMT1A,CKMT1B,CKM,CKMT2,CKB	CKMT1B	1	1	0	D-Arginine;(Diaminomethyl-Methyl-Amino)-Acetic Acid
creatine kinase	KEGG Enzyme	CKMT1A,CKMT1B,CKM,CKMT2,CKB	CKMT2	1	1	0	D-Arginine;(Diaminomethyl-Methyl-Amino)-Acetic Acid
creatine kinase	KEGG Enzyme	CKMT1A,CKMT1B,CKM,CKMT2,CKB	CKB	1	1	0	D-Arginine;(Diaminomethyl-Methyl-Amino)-Acetic Acid
aldehyde reductase	KEGG Enzyme	AKR1B10,AKR1B1	AKR1B10	1	1	0	{[5-(5-NITRO-2-FURYL)-1,3,4-OXADIAZOL-2-YL]THIO}ACETIC ACID;N-Acetylalanine;Hydroxydimethylarsine Oxide;3,4-DIHYDRO-4-OXO-3-((5-TRIFLUOROMETHYL-2-BENZOTHIAZOLYL)METHYL)-1-PHTHALAZINE ACETIC ACID;Alpha-D-Glucose-6-Phosphate;6-[(5-CHLORO-3-METHYL-1-BENZOFURAN-2-YL)SULFONYL]PYRIDAZIN-3(2H)-ONE;{3-[(4,5,7-TRIFLUORO-1,3-BENZOTHIAZOL-2-YL)METHYL]-1H-INDOL-1-YL}ACETIC ACID;[3-(4-Bromo-2-Fluoro-Benzyl)-7…
alanine---glyoxylate transaminase	KEGG Enzyme	AGXT2,AGXT	AGXT2	1	1	0	(Aminooxy)Acetic Acid;N'-Pyridoxyl-Lysine-5'-Monophosphate;4-(2-AMINOPHENYL)-4-OXOBUTANOIC ACID
procollagen-proline dioxygenase	KEGG Enzyme	P4HA2,P4HA1,P4HA3	P4HA3	1	1	0	Lufironil;DMOG;Lufironil;Hydralazine;DMOG
pyruvate kinase	KEGG Enzyme	PKM,PKLR	PKLR	1	0	1	L-Phospholactate;1-[(2,6-difluorophenyl)sulfonyl]-4-(2,3-dihydro-1,4-benzodioxin-6-ylsulfonyl)piperazine;1-(2,3-dihydro-1,4-benzodioxin-6-ylsulfonyl)-4-[(4-methoxyphenyl)sulfonyl]piperazine;6-(2-fluorobenzyl)-2,4-dimethyl-4,6-dihydro-5H-thieno[2',3':4,5]pyrrolo[2,3-d]pyridazin-5-one;2-Phosphoglycolic Acid
Hormone-sensitive lipase (HSL)-mediated triacylglycerol hydrolysis	Reactome	PRKACG,CAV1,PRKACA,PRKACB	PRKACG	1	1	0	(1S)-2-(1H-INDOL-3-YL)-1-[({5-[(E)-2-PYRIDIN-4-YLVINYL]PYRIDIN-3-YL}OXY)METHYL]ETHYLAMINE;N-Octane;(1S)-1-(1H-INDOL-3-YLMETHYL)-2-(2-PYRIDIN-4-YL-[1,7]NAPHTYRIDIN-5-YLOXY)-EHYLAMINE;N-[2-(METHYLAMINO)ETHYL]-5-ISOQUINOLINESULFONAMIDE;(2S)-2-(4-CHLOROPHENYL)-2-[4-(1H-PYRAZOL-4-YL)PHENYL]ETHANAMINE;(1S)-2-(1H-INDOL-3-YL)-1-{[(5-ISOQUINOLIN-6-YLPYRIDIN-3-YL)OXY]METHYL}ETHYLAMINE;1-[4-(4-chlorobenzyl)…
inositol-phosphate phosphatase	KEGG Enzyme	IMPAD1,IMPA2,IMPA1	IMPA2	1	0	1	L-Myo-Inositol-1-Phosphate;Lithium
H+/K+-exchanging ATPase	KEGG Enzyme	ATP4A,ATP4B,ATP12A	ATP4B	1	1	0	Esomeprazole;Omeprazol;Pantoprazole;Leminoprazole;Omeprazole;Picoprazole;Lansoprazole;Rabeprazole;Tenatoprazole;Timoprazole
dimethylallyltranstransferase	KEGG Enzyme	GGPS1,FDPS	FDPS	1	0	1	(6E,11E)-HEPTADECA-6,11-DIENE-9,9-DIYLBIS(PHOSPHONIC ACID);ISOPENTENYL PYROPHOSPHATE;(1-HYDROXYHEPTANE-1,1-DIYL)BIS(PHOSPHONIC ACID);(1-HYDROXYDODECANE-1,1-DIYL)BIS(PHOSPHONIC ACID);[2-(3-DIBENZOFURAN-4-YL-PHENYL)-1-HYDROXY-1-PHOSPHONO-ETHYL]-PHOSPHONIC ACID;Geranyl Diphosphate;(1-HYDROXYNONANE-1,1-DIYL)BIS(PHOSPHONIC ACID);FARNESYL THIOPYROPHOSPHATE;Zoledronate;(2,2-DIPHOSPHONOETHYL)(DODECYL)DIM…
glyceraldehyde-3-phosphate dehydrogenase (phosphorylating)	KEGG Enzyme	GAPDHS,GAPDH	GAPDHS	1	0	1	4-(2-AMINOETHYL)BENZENESULFONYL FLUORIDE;Adenosine-5-Diphosphoribose;Thionicotinamide-Adenine-Dinucleotide
glyceraldehyde-3-phosphate dehydrogenase (phosphorylating)	KEGG Enzyme	GAPDHS,GAPDH	GAPDH	1	1	0	N-Naphthalen-1-Ylmethyl-2'-[3,5-Dimethoxybenzamido]-2'-Deoxy-Adenosine;N-1,2,3,4-Tetrahydronaphth-1-Yl-2'-[3,5-Dimethoxybenzamido]-2'-Deoxy-Adenosine;6-(1,1-Dimethylallyl)-2-(1-Hydroxy-1-Methylethyl)-2,3-Dihydro-7h-Furo[3,2-G]Chromen-7-One
3-phosphoinositide biosynthesis	HumanCyc	PIK3C2G,PIK3C2A,PIK3C2B,PIK3R5	PIK3R5	1	0	1	TGX221;AZD6482
Regulation of Insulin Secretion	Reactome	SLC25A4,SLC25A5,SLC25A6	SLC25A5	1	1	0	Clodronate;Di-Stearoyl-3-Sn-Phosphatidylcholine;Carboxyatractyloside;[3-(Dodecanoylamino)Propyl](Hydroxy)Dimethylammonium;Cardiolipin;Clodronate
phosphodiesterase I	KEGG Enzyme	ENPP1,ENPP3	ENPP3	1	1	0	Amifostine
kynurenine---oxoglutarate transaminase	KEGG Enzyme	AADAT,CCBL1,CCBL2	CCBL2	1	0	1	D-Phenylalanine;1H-INDOL-3-YLACETIC ACID;Pyridoxamine-5'-Phosphate;N'-Pyridoxyl-Lysine-5'-Monophosphate
Glucose transport	Reactome	GCK,HK3,HK2,HK1	HK3	1	1	0	2-amino-N-(4-methyl-1,3-thiazol-2-yl)-5-[(4-methyl-4H-1,2,4-triazol-3-yl)sulfanyl]benzamide;2-(methylamino)-N-(4-methyl-1,3-thiazol-2-yl)-5-[(4-methyl-4H-1,2,4-triazol-3-yl)sulfanyl]benzamide;3-[(4-fluorophenyl)sulfanyl]-N-(4-methyl-1,3-thiazol-2-yl)-6-[(4-methyl-4H-1,2,4-triazol-3-yl)sulfanyl]pyridine-2-carboxamide;2-AMINO-4-FLUORO-5-[(1-METHYL-1H-IMIDAZOL-2-YL)SULFANYL]-N-(1,3-THIAZOL-2-YL)BENZ…
Glucose transport	Reactome	GCK,HK3,HK2,HK1	HK1	1	1	0	2-amino-N-(4-methyl-1,3-thiazol-2-yl)-5-[(4-methyl-4H-1,2,4-triazol-3-yl)sulfanyl]benzamide;2-(methylamino)-N-(4-methyl-1,3-thiazol-2-yl)-5-[(4-methyl-4H-1,2,4-triazol-3-yl)sulfanyl]benzamide;3-[(4-fluorophenyl)sulfanyl]-N-(4-methyl-1,3-thiazol-2-yl)-6-[(4-methyl-4H-1,2,4-triazol-3-yl)sulfanyl]pyridine-2-carboxamide;2-AMINO-4-FLUORO-5-[(1-METHYL-1H-IMIDAZOL-2-YL)SULFANYL]-N-(1,3-THIAZOL-2-YL)BENZ…
isopentenyl-diphosphate Delta-isomerase	KEGG Enzyme	IDI2,IDI1	IDI2	1	0	1	Dimethylallyl Diphosphate
dipeptidyl-peptidase IV	KEGG Enzyme	DPP8,DPP9,DPP4	DPP8	1	1	0	Iodo-Phenylalanine;4'-[(1R)-1-amino-2-(2,5-difluorophenyl)ethyl]biphenyl-3-carboxamide;N-(TRANS-4-{(1S,2S)-2-AMINO-3-[(3S)-3-FLUOROPYRROLIDIN-1-YL]-1-METHYL-3-OXOPROPYL}CYCLOHEXYL)-N-METHYLACETAMIDE;N-({(2S)-1-[(3R)-3-AMINO-4-(2-FLUOROPHENYL)BUTANOYL]PYRROLIDIN-2-YL}METHYL)BENZAMIDE;1-biphenyl-2-ylmethanamine;1-[2-(S)-AMINO-3-BIPHENYL-4-YL-PROPIONYL]-PYRROLIDINE-2-(S)-CARBONITRILE;Vildagliptin;(2…
dipeptidyl-peptidase IV	KEGG Enzyme	DPP8,DPP9,DPP4	DPP9	1	1	0	Iodo-Phenylalanine;4'-[(1R)-1-amino-2-(2,5-difluorophenyl)ethyl]biphenyl-3-carboxamide;N-(TRANS-4-{(1S,2S)-2-AMINO-3-[(3S)-3-FLUOROPYRROLIDIN-1-YL]-1-METHYL-3-OXOPROPYL}CYCLOHEXYL)-N-METHYLACETAMIDE;N-({(2S)-1-[(3R)-3-AMINO-4-(2-FLUOROPHENYL)BUTANOYL]PYRROLIDIN-2-YL}METHYL)BENZAMIDE;1-biphenyl-2-ylmethanamine;1-[2-(S)-AMINO-3-BIPHENYL-4-YL-PROPIONYL]-PYRROLIDINE-2-(S)-CARBONITRILE;Vildagliptin;(2…
methylglyoxal degradation III	HumanCyc	AKR1B10,AKR1B1,CYP2E1	AKR1B10	1	1	0	{[5-(5-NITRO-2-FURYL)-1,3,4-OXADIAZOL-2-YL]THIO}ACETIC ACID;N-Acetylalanine;Hydroxydimethylarsine Oxide;3,4-DIHYDRO-4-OXO-3-((5-TRIFLUOROMETHYL-2-BENZOTHIAZOLYL)METHYL)-1-PHTHALAZINE ACETIC ACID;Alpha-D-Glucose-6-Phosphate;6-[(5-CHLORO-3-METHYL-1-BENZOFURAN-2-YL)SULFONYL]PYRIDAZIN-3(2H)-ONE;{3-[(4,5,7-TRIFLUORO-1,3-BENZOTHIAZOL-2-YL)METHYL]-1H-INDOL-1-YL}ACETIC ACID;[3-(4-Bromo-2-Fluoro-Benzyl)-7…
hexokinase	KEGG Enzyme	HKDC1,HK3,HK2,HK1	HK2	1	1	0	Alpha-D-Glucose-6-Phosphate
Androgen biosynthesis	Reactome	CGA,HSD17B3,POMC,LHB	HSD17B3	1	1	0	Loperamide;Dihydromorphine
carbonyl reductase (NADPH)	KEGG Enzyme	CBR1,CBR3	CBR3	1	1	0	3-(4-Amino-1-Tert-Butyl-1h-Pyrazolo[3,4-D]Pyrimidin-3-Yl)Phenol;2-(2-{2-[2-(2-{2-[2-(2-Ethoxy-Ethoxy)-Ethoxy]-Ethoxy}-Ethoxy)-Ethoxy]-Ethoxy}-Ethoxy)-Ethanol, Polyethyleneglycol Peg400
methenyltetrahydrofolate cyclohydrolase	KEGG Enzyme	MTHFD1,MTHFD2,MTHFD2L	MTHFD2L	1	0	1	LY374571;LY249543
ribonucleoside-diphosphate reductase	KEGG Enzyme	RRM2,RRM1,RRM2B	RRM1	1	1	0	Cladribine;Hydroxyurea;Gallium nitrate;Cladribine
IkappaB kinase	KEGG Enzyme	IKBKE,TBK1,IKBKB,CHUK	IKBKB	1	1	0	KIN001-135;BX-795;Sulfasalazine;Mesalazine
DNA topoisomerase	KEGG Enzyme	TOP1,TOP3A,TOP1MT,TOP3B	TOP3B	1	0	1	Edotecarin;Belotecan;Lurtotecan;Irinotecan;Cositecan;Exatecan;Camptothecin;4-(5,11-DIOXO-5H-INDENO[1,2-C]ISOQUINOLIN-6(11H)-YL)BUTANOATE;Tenifatecan;Aclarubicin;Lucanthone;Sodium stibogluconate;2,3-DIMETHOXY-12H-[1,3]DIOXOLO[5,6]INDENO[1,2-C]ISOQUINOLIN-6-IUM;Rubitecan;Topotecan;Irinotecan;Topotecan
adenosylhomocysteinase	KEGG Enzyme	AHCY,AHCYL1,AHCYL2	AHCYL1	1	0	1	D-Eritadenine;3'-Oxo-Adenosine;(1'r,2's)-9-(2-Hydroxy-3'-Keto-Cyclopenten-1-Yl)Adenine
nucleoside-diphosphatase	KEGG Enzyme	ENTPD5,ENTPD6,ENTPD4,CANT1	ENTPD5	1	0	1	Phosphomethylphosphonic Acid Guanosyl Ester;Tris(Hydroxymethyl)Aminomethane
nucleoside-diphosphatase	KEGG Enzyme	ENTPD5,ENTPD6,ENTPD4,CANT1	ENTPD4	1	0	1	Phosphomethylphosphonic Acid Guanosyl Ester;Tris(Hydroxymethyl)Aminomethane
GDP-glucose biosynthesis	HumanCyc	PGM2,PGM5,PGM1	PGM5	1	1	0	Alpha-D-Glucose 1,6-Bisphosphate;Alpha-D-Glucose-1-Phosphate-6-Vanadate
